# Supplementary material for: A secure solution based on load-balancing algorithms between regions in the cloud environment
Source: PeerJ Comput Sci. 2023 Dec 1;9:e1513. doi: 10.7717/peerj-cs.1513 (PMC10702718; doi:10.7717/peerj-cs.1513)
Supplement: Supplemental Information 1 [file peerj-cs-09-1513-s001.txt]

1360

 12 4 1 1 
 66 48 105 25 114 61 55 127 63 109 112 80

 12 4 1 2 
 92 104 128 92 52 95 82 55 86 107 111 72

 12 4 1 3 
 105 111 62 85 27 98 66 127 62 115 92 115

 12 4 1 4 
 40 36 100 61 108 92 77 42 102 25 114 104

 12 4 1 5 
 82 109 26 109 39 28 28 58 56 120 100 61

 12 4 1 6 
 45 92 61 65 101 27 55 63 103 95 123 86

 12 4 1 7 
 121 76 121 111 85 68 38 75 44 34 47 51

 12 4 1 8 
 125 99 115 87 70 45 115 28 59 112 50 45

 12 4 1 9 
 31 93 58 30 88 82 106 109 45 97 116 105

 12 4 1 10 
 110 45 64 44 25 123 41 130 90 122 34 107

 12 4 2 1 
 345 350 136 215 280 343 275 285 226 156 316 216

 12 4 2 2 
 347 171 243 147 158 286 369 224 168 130 197 314

 12 4 2 3 
 178 145 216 211 319 167 268 261 211 351 341 307

 12 4 2 4 
 227 337 341 199 294 205 329 289 256 329 300 236

 12 4 2 5 
 319 187 222 148 349 168 269 119 314 341 203 321

 12 4 2 6 
 300 146 163 282 167 121 224 244 228 316 184 126

 12 4 2 7 
 224 147 169 182 326 202 216 228 325 157 253 335

 12 4 2 8 
 352 139 186 346 201 137 331 156 212 355 222 187

 12 4 2 9 
 173 237 332 359 357 131 192 217 250 254 257 203

 12 4 2 10 
 332 331 292 253 124 289 192 123 224 242 117 135

 12 4 3 1 
 219 224 223 218 217 225 217 218 222 224 218 224

 12 4 3 2 
 224 213 224 227 220 216 230 222 215 218 214 216

 12 4 3 3 
 218 223 220 227 229 217 225 228 218 209 218 218

 12 4 3 4 
 223 216 222 216 216 216 216 212 217 216 222 217

 12 4 3 5 
 219 213 220 219 214 212 226 218 222 230 217 228

 12 4 3 6 
 213 217 216 221 216 223 213 220 226 210 218 221

 12 4 3 7 
 226 222 222 221 217 224 226 220 226 231 215 219

 12 4 3 8 
 220 227 222 232 226 214 221 223 217 228 225 220

 12 4 3 9 
 220 224 225 235 221 223 214 206 214 223 218 221

 12 4 3 10 
 218 216 221 229 219 209 222 225 219 227 218 225

 12 4 4 1 
 312 334 326 335 349 335 312 330 312 346 330 330

 12 4 4 2 
 315 335 334 325 326 328 317 320 327 319 316 345

 12 4 4 3 
 332 311 340 341 321 327 325 337 333 332 344 345

 12 4 4 4 
 320 327 324 316 329 337 319 328 317 328 329 335

 12 4 4 5 
 327 338 315 348 311 321 338 351 313 325 314 319

 12 4 4 6 
 333 323 321 308 355 343 322 327 319 339 348 333

 12 4 4 7 
 322 343 317 331 322 336 340 307 326 327 309 344

 12 4 4 8 
 303 335 328 334 325 339 323 321 334 325 327 332

 12 4 4 9 
 325 334 324 332 340 337 345 337 335 334 329 328

 12 4 4 10 
 333 321 338 334 316 331 327 331 326 348 323 324

 12 5 1 1 
 105 127 118 56 90 51 43 35 33 108 124 80

 12 5 1 2 
 116 105 29 36 41 105 28 81 42 76 52 117

 12 5 1 3 
 81 47 98 129 64 124 118 69 28 121 56 93

 12 5 1 4 
 41 123 86 46 63 117 41 96 81 108 34 62

 12 5 1 5 
 32 54 71 70 48 78 53 50 38 99 106 48

 12 5 1 6 
 68 94 92 42 129 25 103 73 46 87 87 31

 12 5 1 7 
 73 79 130 42 43 99 31 62 109 32 40 27

 12 5 1 8 
 52 67 126 108 119 85 126 98 58 93 93 34

 12 5 1 9 
 129 103 102 62 28 74 102 87 59 106 75 47

 12 5 1 10 
 44 130 55 57 31 81 99 109 122 74 99 52

 12 5 2 1 
 117 168 171 188 232 225 230 280 126 362 275 237

 12 5 2 2 
 295 150 234 160 245 197 331 203 119 294 122 120

 12 5 2 3 
 225 194 291 342 302 284 124 251 285 325 158 344

 12 5 2 4 
 231 301 313 272 258 272 160 147 336 126 339 310

 12 5 2 5 
 287 264 148 253 151 236 268 132 260 136 135 278

 12 5 2 6 
 150 263 348 191 247 242 292 247 287 165 334 272

 12 5 2 7 
 326 283 330 359 131 234 253 235 170 367 283 218

 12 5 2 8 
 304 306 355 256 251 341 351 153 154 339 320 323

 12 5 2 9 
 252 269 168 194 248 274 350 143 131 356 170 278

 12 5 2 10 
 307 166 265 237 274 201 321 350 138 171 222 126

 12 5 3 1 
 225 221 224 216 222 219 213 213 222 221 229 224

 12 5 3 2 
 218 217 219 212 222 227 229 215 223 220 220 222

 12 5 3 3 
 225 222 218 226 214 223 218 225 219 220 221 213

 12 5 3 4 
 224 220 224 222 222 218 216 222 222 226 213 228

 12 5 3 5 
 220 223 229 220 222 219 226 218 223 215 208 225

 12 5 3 6 
 226 228 226 218 214 216 227 222 218 216 219 217

 12 5 3 7 
 220 210 234 218 218 223 225 224 218 224 216 225

 12 5 3 8 
 220 227 216 215 217 224 226 213 235 218 218 215

 12 5 3 9 
 225 221 221 219 225 218 225 219 223 221 213 220

 12 5 3 10 
 219 220 211 218 233 211 224 221 226 231 219 214

 12 5 4 1 
 342 327 320 327 332 324 328 330 329 333 336 357

 12 5 4 2 
 339 351 338 331 327 336 330 342 353 327 336 337

 12 5 4 3 
 335 305 335 346 351 338 314 315 337 334 343 334

 12 5 4 4 
 334 332 316 321 346 330 329 337 319 332 325 328

 12 5 4 5 
 330 331 325 315 324 337 333 330 326 329 337 335

 12 5 4 6 
 345 343 325 321 332 327 335 312 337 343 329 331

 12 5 4 7 
 328 339 344 327 326 356 348 324 326 328 334 335

 12 5 4 8 
 338 331 345 324 325 335 337 323 321 349 347 329

 12 5 4 9 
 334 344 328 348 324 323 330 327 328 326 315 333

 12 5 4 10 
 348 335 334 296 340 317 336 332 326 334 326 344

 12 6 1 1 
 79 50 76 78 28 51 97 70 81 126 101 65

 12 6 1 2 
 63 40 54 110 83 68 90 61 91 112 85 80

 12 6 1 3 
 44 80 98 78 55 110 71 31 99 35 35 54

 12 6 1 4 
 91 120 78 82 123 87 123 109 114 57 36 84

 12 6 1 5 
 25 90 123 121 73 128 70 60 57 89 130 66

 12 6 1 6 
 67 29 37 116 103 54 25 33 115 76 117 80

 12 6 1 7 
 127 41 107 27 102 67 57 44 71 109 54 39

 12 6 1 8 
 46 50 89 46 72 54 113 83 121 27 36 67

 12 6 1 9 
 42 55 40 116 44 52 53 109 112 42 43 114

 12 6 1 10 
 44 65 49 32 62 119 123 98 86 62 43 95

 12 6 2 1 
 280 134 166 113 367 266 123 272 242 241 180 315

 12 6 2 2 
 165 266 327 268 176 345 131 323 346 309 201 277

 12 6 2 3 
 345 361 325 152 275 286 304 292 274 236 160 308

 12 6 2 4 
 284 156 284 215 206 280 331 288 326 256 311 142

 12 6 2 5 
 139 166 234 137 132 295 183 294 339 264 294 209

 12 6 2 6 
 290 325 167 123 141 243 306 360 201 291 284 256

 12 6 2 7 
 110 244 172 311 231 272 131 142 138 346 270 356

 12 6 2 8 
 221 298 213 292 249 271 180 291 292 292 136 351

 12 6 2 9 
 158 110 263 318 215 313 178 228 246 305 187 288

 12 6 2 10 
 172 292 159 341 200 210 296 295 276 215 346 112

 12 6 3 1 
 216 220 226 219 229 209 215 228 227 224 224 219

 12 6 3 2 
 221 218 216 216 222 225 217 209 220 214 218 225

 12 6 3 3 
 223 224 212 218 220 216 215 215 215 221 232 222

 12 6 3 4 
 213 216 210 221 228 225 225 219 227 226 223 206

 12 6 3 5 
 219 213 221 213 217 220 212 218 217 215 226 215

 12 6 3 6 
 220 228 222 214 216 224 218 217 219 217 223 223

 12 6 3 7 
 218 224 219 222 220 219 211 216 215 218 224 227

 12 6 3 8 
 217 214 228 219 220 219 218 224 217 218 213 218

 12 6 3 9 
 226 216 213 224 202 219 222 219 215 212 215 217

 12 6 3 10 
 220 220 220 219 224 221 217 213 220 220 216 229

 12 6 4 1 
 322 316 337 333 328 330 325 333 328 335 334 319

 12 6 4 2 
 334 335 319 318 323 317 330 349 331 341 317 314

 12 6 4 3 
 329 338 325 332 330 327 322 328 344 327 341 318

 12 6 4 4 
 332 330 328 320 311 352 338 315 329 335 323 339

 12 6 4 5 
 350 326 325 346 329 316 327 325 329 338 330 331

 12 6 4 6 
 342 325 332 334 325 347 324 316 339 329 316 329

 12 6 4 7 
 316 327 324 343 346 336 336 337 339 329 326 337

 12 6 4 8 
 315 332 341 324 333 322 340 329 328 333 326 328

 12 6 4 9 
 324 329 345 330 332 328 331 330 330 324 339 328

 12 6 4 10 
 326 324 333 324 314 329 335 331 329 331 324 322

 32 4 1 1 
 105 68 114 32 79 64 75 88 111 75 49 128 107 102 108 95 26 50 87 30 38 119 88 116 127 72 55 48 43 58 46 88

 32 4 1 2 
 104 75 62 93 65 125 112 56 130 70 127 58 111 86 41 128 26 41 47 42 69 98 45 37 80 99 60 41 63 117 101 66

 32 4 1 3 
 118 119 90 125 65 86 105 63 39 112 116 70 74 46 59 32 43 83 52 76 64 75 53 80 37 70 91 56 95 87 94 45

 32 4 1 4 
 43 57 36 45 28 100 73 72 51 76 94 116 64 113 29 26 29 52 94 30 25 55 104 101 123 87 57 100 83 58 91 26

 32 4 1 5 
 81 115 123 51 118 113 111 86 72 28 46 97 59 91 47 79 73 76 108 97 81 126 48 115 49 56 114 90 26 67 98 100

 32 4 1 6 
 120 111 121 106 92 69 105 117 67 72 130 119 26 71 29 126 38 33 124 104 117 98 32 68 77 53 86 81 110 102 47 77

 32 4 1 7 
 72 34 118 110 117 100 93 108 79 32 48 106 38 59 28 36 122 117 62 38 66 125 63 72 94 78 100 116 72 40 127 94

 32 4 1 8 
 43 125 25 48 59 124 39 91 104 93 113 75 93 28 118 111 88 74 107 106 33 69 63 105 89 62 32 72 37 53 109 88

 32 4 1 9 
 56 46 115 94 91 64 30 45 56 55 106 26 58 62 111 40 45 101 110 103 60 115 88 118 44 110 58 54 77 34 127 32

 32 4 1 10 
 114 90 60 53 96 113 82 36 29 76 87 105 26 123 52 53 77 114 109 58 69 96 123 109 46 130 39 130 69 118 107 95

 32 4 2 1 
 212 311 253 251 334 150 274 339 337 136 143 264 161 161 164 152 170 188 302 342 274 339 206 357 315 271 301 265 167 268 311 295

 32 4 2 2 
 114 174 173 282 328 159 197 183 231 119 324 292 240 234 311 196 269 189 132 281 248 349 188 217 339 135 262 231 237 285 342 131

 32 4 2 3 
 369 137 348 344 152 166 369 297 111 124 358 149 358 225 261 189 335 230 355 160 326 213 166 129 320 145 111 344 180 288 263 309

 32 4 2 4 
 340 311 241 125 124 259 225 260 158 232 147 206 314 222 182 227 183 301 368 300 216 333 221 283 309 252 144 241 262 191 288 149

 32 4 2 5 
 272 114 370 221 270 253 183 354 148 121 219 291 347 229 213 183 127 318 167 239 352 291 168 127 238 118 190 203 288 251 244 339

 32 4 2 6 
 194 291 117 163 152 255 117 234 288 271 274 186 114 235 274 111 247 312 278 166 209 247 126 215 135 118 347 322 292 284 287 300

 32 4 2 7 
 209 186 178 244 294 360 272 286 332 258 261 345 352 286 209 248 336 339 212 338 199 182 228 334 312 217 267 317 340 305 186 302

 32 4 2 8 
 325 302 257 335 236 315 271 243 204 180 320 249 199 223 119 349 189 331 296 118 177 298 134 334 160 144 347 149 277 292 253 223

 32 4 2 9 
 123 264 302 167 244 117 327 333 324 179 317 169 134 136 287 207 360 243 244 273 152 334 158 246 349 290 156 230 195 161 342 175

 32 4 2 10 
 112 356 247 236 120 170 359 249 214 252 336 212 315 314 234 318 268 288 158 219 362 135 278 117 268 139 294 361 319 145 303 140

 32 4 3 1 
 216 224 225 220 218 221 212 222 222 221 232 217 221 230 224 221 215 218 216 219 220 214 218 223 225 218 220 214 211 223 213 215

 32 4 3 2 
 220 215 221 221 213 230 220 213 220 215 217 227 223 227 226 221 214 225 211 221 217 220 219 211 232 215 228 217 217 221 222 226

 32 4 3 3 
 211 217 228 211 230 220 223 222 223 233 214 218 220 217 213 223 224 223 222 222 224 218 215 217 220 221 220 218 222 231 217 217

 32 4 3 4 
 219 216 223 224 224 216 220 227 223 226 218 212 220 223 219 226 217 218 217 224 224 227 219 217 223 218 220 227 219 226 225 211

 32 4 3 5 
 215 217 212 212 213 223 215 223 213 219 226 208 223 223 224 213 221 224 213 215 210 225 222 216 218 214 222 227 220 221 213 219

 32 4 3 6 
 220 218 229 217 221 220 224 225 222 221 219 216 221 219 214 214 216 232 220 230 222 230 221 225 225 222 219 230 222 213 220 217

 32 4 3 7 
 215 223 210 222 220 216 215 220 222 224 222 219 215 206 215 219 219 217 225 220 218 222 220 218 228 220 207 218 222 211 228 220

 32 4 3 8 
 212 218 222 219 218 220 215 216 226 220 221 223 217 222 218 223 222 228 219 217 220 225 224 219 219 221 222 227 228 219 216 225

 32 4 3 9 
 223 214 221 220 219 221 213 224 222 220 222 214 210 226 220 218 216 219 220 227 225 224 213 217 216 227 230 215 222 225 216 226

 32 4 3 10 
 221 230 221 230 217 217 223 215 215 217 213 213 211 225 225 219 218 220 222 220 226 216 223 220 221 211 209 232 223 229 228 213

 32 4 4 1 
 343 307 318 336 323 320 335 332 324 349 316 335 339 339 329 341 326 344 334 348 314 317 335 333 330 320 338 330 328 313 329 349

 32 4 4 2 
 315 323 320 323 343 324 333 326 322 334 335 324 347 353 338 299 317 333 356 337 323 309 336 325 322 327 334 344 331 324 321 334

 32 4 4 3 
 326 328 321 338 321 316 321 336 342 331 322 316 341 327 323 336 330 344 346 323 347 323 344 335 321 317 337 342 325 346 339 343

 32 4 4 4 
 321 331 333 326 318 318 311 319 323 322 325 335 336 319 332 332 344 311 329 329 331 323 324 340 321 335 335 335 314 357 328 330

 32 4 4 5 
 317 341 333 335 324 330 310 338 335 322 318 329 316 333 338 336 328 331 345 340 330 338 353 325 333 325 324 328 328 343 321 356

 32 4 4 6 
 339 336 321 336 304 311 326 341 323 326 330 323 320 332 344 328 341 350 341 317 344 340 323 341 333 348 336 334 330 327 338 340

 32 4 4 7 
 321 340 328 342 329 326 337 318 321 325 349 333 323 348 336 344 339 320 316 328 354 329 331 325 340 323 330 340 349 328 342 341

 32 4 4 8 
 332 330 320 357 340 321 319 324 336 338 325 330 329 336 338 311 329 341 333 312 347 325 331 355 351 316 333 324 353 317 333 330

 32 4 4 9 
 347 340 348 314 330 327 339 329 351 338 321 344 340 335 317 318 330 343 323 345 342 341 326 337 327 326 337 315 333 324 310 335

 32 4 4 10 
 323 309 330 329 323 321 324 321 325 313 340 334 313 335 314 337 320 328 340 324 336 329 333 316 313 330 326 324 331 357 330 332

 32 5 1 1 
 118 122 98 96 125 47 34 66 29 58 91 34 68 72 91 96 47 49 66 72 106 122 117 73 49 49 61 32 128 112 96 48

 32 5 1 2 
 38 99 85 90 26 28 39 60 90 79 130 38 67 115 72 97 47 119 85 96 48 79 34 25 113 86 106 103 70 26 116 80

 32 5 1 3 
 130 36 82 110 68 91 76 112 71 107 101 107 58 111 91 85 127 83 120 70 91 122 121 72 75 81 59 40 69 65 68 102

 32 5 1 4 
 73 51 89 110 130 108 80 27 32 111 104 127 103 29 112 119 96 52 129 127 125 95 70 43 52 54 121 86 59 54 116 36

 32 5 1 5 
 57 65 122 113 113 65 107 57 82 61 101 49 79 109 102 85 49 113 38 90 57 34 107 97 50 68 125 39 111 25 60 128

 32 5 1 6 
 71 66 51 30 98 49 35 67 86 112 107 98 115 97 91 64 38 50 94 127 70 62 94 84 99 119 83 30 84 46 113 120

 32 5 1 7 
 96 69 32 116 123 32 122 104 50 114 44 62 91 115 109 96 43 122 63 65 89 81 122 89 105 60 117 89 39 123 48 83

 32 5 1 8 
 46 62 119 62 49 75 82 53 56 63 109 91 92 81 115 96 29 113 42 28 116 110 77 102 98 57 91 117 51 58 129 110

 32 5 1 9 
 106 35 94 93 37 113 88 37 37 51 50 102 65 119 113 83 85 123 61 77 39 42 127 124 96 30 70 31 106 72 72 80

 32 5 1 10 
 86 28 59 54 43 100 68 53 64 48 49 67 98 108 33 48 60 30 54 66 106 65 101 73 43 69 103 70 44 59 113 29

 32 5 2 1 
 206 202 305 244 325 117 208 218 342 195 126 153 119 207 253 260 136 347 300 352 167 336 218 186 160 148 321 264 241 353 233 334

 32 5 2 2 
 114 173 161 155 252 155 185 282 186 354 344 175 156 247 276 295 274 156 295 350 233 218 287 369 238 196 355 296 138 272 305 316

 32 5 2 3 
 119 345 282 155 325 115 257 345 164 351 207 249 111 193 189 205 146 179 254 128 338 120 254 137 301 188 292 216 187 261 271 227

 32 5 2 4 
 272 218 179 276 245 310 234 327 216 207 160 304 182 330 134 333 230 249 234 227 356 265 223 257 160 247 283 119 130 317 222 132

 32 5 2 5 
 315 359 222 292 176 230 319 210 141 198 227 365 249 245 295 229 338 339 136 268 219 171 147 256 147 285 202 250 221 135 149 159

 32 5 2 6 
 275 288 361 192 222 205 121 110 141 246 132 178 346 361 326 289 309 205 220 232 299 364 283 130 192 351 143 257 346 110 204 188

 32 5 2 7 
 157 330 361 233 147 267 284 112 277 127 340 133 354 306 238 307 338 337 304 247 271 239 148 267 344 231 183 203 191 243 320 164

 32 5 2 8 
 226 310 353 247 151 268 361 174 208 301 256 338 308 289 124 118 358 249 188 370 128 341 320 192 132 137 335 362 165 305 307 215

 32 5 2 9 
 227 311 187 281 117 116 130 317 114 185 120 217 329 311 173 142 186 239 249 286 282 370 354 161 271 136 309 114 216 294 135 246

 32 5 2 10 
 285 295 172 152 271 347 366 196 177 259 180 363 334 219 162 147 138 337 111 155 205 368 366 181 149 196 346 336 234 286 221 200

 32 5 3 1 
 216 221 222 219 216 219 214 222 215 216 225 220 223 220 217 224 216 225 223 221 225 218 221 215 224 218 222 220 211 214 219 226

 32 5 3 2 
 224 220 223 217 220 219 224 210 225 234 226 218 223 228 219 221 217 218 219 225 228 222 226 228 227 220 217 220 223 215 226 220

 32 5 3 3 
 217 217 222 225 219 211 218 217 218 215 220 230 224 221 223 214 212 225 221 226 217 220 216 212 220 213 222 226 224 230 212 219

 32 5 3 4 
 221 223 221 210 216 220 215 216 226 217 220 218 226 222 209 224 217 227 217 225 228 222 225 217 222 222 216 220 226 219 228 216

 32 5 3 5 
 214 214 217 215 219 216 221 220 216 227 220 222 222 228 212 219 220 218 214 218 221 223 214 222 215 218 229 222 224 220 221 229

 32 5 3 6 
 221 217 215 220 219 211 222 213 211 220 222 215 226 219 214 216 221 225 222 214 217 215 218 217 229 211 223 221 215 225 211 222

 32 5 3 7 
 214 218 215 218 219 214 221 215 220 213 226 218 220 217 225 221 221 224 213 219 228 220 224 215 216 210 217 215 224 215 224 222

 32 5 3 8 
 218 222 219 222 210 207 217 226 224 224 221 224 227 231 220 221 219 220 219 224 221 217 232 219 226 209 212 223 217 212 224 222

 32 5 3 9 
 221 219 216 213 216 221 212 217 225 225 216 217 221 220 227 218 223 226 218 210 220 229 216 226 224 226 211 223 221 220 216 222

 32 5 3 10 
 223 222 229 219 221 216 218 218 221 214 225 224 224 220 211 220 219 213 217 212 213 223 228 225 215 217 223 221 215 216 218 222

 32 5 4 1 
 319 341 321 343 334 326 343 320 316 336 334 346 349 351 331 346 331 344 329 327 324 332 322 339 333 340 332 346 340 320 331 332

 32 5 4 2 
 322 334 334 326 333 320 333 329 329 331 333 330 340 334 336 330 326 333 329 330 348 327 342 309 330 324 338 314 321 331 335 328

 32 5 4 3 
 326 327 332 342 308 326 330 330 332 335 322 349 315 337 318 313 323 342 331 323 326 316 326 331 331 339 350 335 332 346 315 314

 32 5 4 4 
 342 344 345 339 326 313 322 337 329 321 329 323 337 320 301 323 328 347 335 341 332 333 318 333 333 321 332 338 331 329 324 333

 32 5 4 5 
 335 323 336 319 324 328 338 344 323 343 338 339 314 318 308 330 335 319 331 324 317 336 327 326 314 306 343 317 325 330 330 332

 32 5 4 6 
 334 317 323 329 323 333 364 331 329 325 331 316 344 310 340 328 341 334 322 316 331 325 339 341 331 347 351 320 326 333 332 343

 32 5 4 7 
 333 327 329 350 332 325 319 344 325 328 311 322 323 316 329 339 334 321 313 323 362 330 336 333 320 321 335 334 349 335 329 323

 32 5 4 8 
 313 327 322 320 343 332 328 343 320 320 328 338 320 318 330 340 335 321 340 329 323 325 320 334 334 339 336 330 329 340 309 310

 32 5 4 9 
 346 315 327 334 336 348 335 332 327 326 337 330 318 336 343 335 327 336 331 320 314 341 335 316 334 322 339 326 335 324 335 305

 32 5 4 10 
 317 310 338 328 327 354 325 326 339 317 319 328 336 335 325 319 349 334 331 330 326 318 337 325 313 334 321 309 330 329 342 329

 32 6 1 1 
 46 128 51 56 128 113 85 130 59 63 83 74 92 82 94 32 54 128 56 55 55 118 112 34 130 102 46 124 97 90 78 79

 32 6 1 2 
 103 127 119 98 104 114 91 26 109 31 119 30 55 127 44 51 89 57 99 129 111 63 130 122 57 87 78 47 96 58 27 47

 32 6 1 3 
 126 67 38 68 27 93 67 60 128 41 77 68 120 55 72 112 86 70 58 126 29 44 114 33 126 88 91 57 122 79 54 27

 32 6 1 4 
 117 92 42 49 30 94 31 89 64 99 48 31 111 85 77 130 86 28 91 113 36 127 116 86 63 61 104 26 115 43 38 98

 32 6 1 5 
 113 82 111 26 48 49 33 85 123 121 66 123 84 70 63 120 41 58 119 56 95 82 78 26 130 119 61 68 124 128 34 30

 32 6 1 6 
 104 35 104 25 111 54 48 42 41 73 45 75 80 114 112 123 103 71 61 40 91 83 129 72 58 71 86 73 91 93 79 26

 32 6 1 7 
 69 45 66 127 67 121 99 75 44 71 97 33 66 58 37 68 123 60 73 80 124 72 50 31 34 123 52 95 99 130 90 74

 32 6 1 8 
 121 84 119 116 43 58 107 92 86 69 107 92 87 70 120 30 58 33 31 84 84 91 127 36 97 72 43 75 65 65 50 96

 32 6 1 9 
 94 114 67 81 102 35 128 42 61 37 104 73 113 114 117 93 95 77 77 70 62 70 84 34 120 86 87 87 89 50 48 33

 32 6 1 10 
 121 109 81 52 85 46 68 66 49 130 38 41 88 92 55 46 74 79 31 25 71 39 101 72 67 84 27 76 108 125 99 40

 32 6 2 1 
 265 233 271 270 300 147 204 152 325 161 275 151 302 233 299 333 111 295 271 293 351 286 124 310 308 240 198 255 184 185 291 278

 32 6 2 2 
 305 171 370 297 347 292 283 170 367 131 296 207 346 240 249 131 136 249 175 167 275 219 287 154 267 350 314 351 317 222 130 161

 32 6 2 3 
 153 326 190 272 277 226 363 119 110 219 215 336 127 198 213 219 244 154 194 240 115 256 335 312 180 237 122 252 278 357 186 285

 32 6 2 4 
 235 277 256 188 213 341 366 258 155 239 239 142 361 331 210 354 268 158 173 115 287 202 343 234 257 272 341 304 255 144 192 272

 32 6 2 5 
 314 151 344 303 317 325 164 129 321 313 269 136 166 330 184 309 329 364 123 135 224 177 191 309 331 158 200 256 215 116 277 211

 32 6 2 6 
 320 212 113 282 337 208 262 331 311 274 311 168 143 293 357 155 118 154 210 358 175 239 134 184 326 288 195 268 207 275 211 182

 32 6 2 7 
 253 199 184 201 290 247 306 221 324 288 329 278 146 335 188 315 255 290 128 209 357 294 230 116 340 148 162 220 198 275 211 116

 32 6 2 8 
 283 280 278 232 282 348 342 123 300 208 245 159 137 194 222 156 289 343 223 113 240 301 154 207 180 148 110 207 216 370 222 171

 32 6 2 9 
 174 238 268 268 215 144 337 255 181 335 346 359 232 122 357 177 321 286 367 187 278 301 263 152 156 197 199 328 111 116 263 238

 32 6 2 10 
 311 115 222 298 171 346 161 236 287 188 356 360 347 162 179 135 165 254 301 320 346 272 174 158 340 322 261 117 148 334 342 317

 32 6 3 1 
 227 224 223 223 226 215 209 223 223 221 221 230 218 222 212 225 220 216 233 220 220 216 223 226 214 217 219 219 213 218 225 216

 32 6 3 2 
 218 224 228 227 224 225 221 216 224 216 226 231 220 225 224 218 217 221 222 219 217 220 228 227 226 220 215 216 221 226 220 214

 32 6 3 3 
 220 218 217 216 220 225 220 220 228 222 222 219 217 218 225 224 218 221 228 216 219 216 219 226 218 222 217 223 227 216 220 217

 32 6 3 4 
 217 216 225 225 221 226 217 226 214 215 228 221 218 223 218 221 226 222 216 214 215 228 211 219 219 217 214 215 215 222 226 220

 32 6 3 5 
 219 221 221 225 229 229 218 222 209 220 213 218 215 217 224 218 221 224 222 229 222 224 218 223 220 219 225 210 231 216 220 216

 32 6 3 6 
 223 221 214 225 220 213 225 222 222 222 218 223 223 223 221 225 221 225 218 214 223 214 218 219 217 218 211 226 220 217 215 223

 32 6 3 7 
 221 220 217 226 210 225 222 229 220 210 214 217 220 223 218 217 221 218 213 220 217 216 226 218 220 219 226 226 223 222 212 220

 32 6 3 8 
 215 224 223 222 213 216 219 218 225 225 218 226 212 227 218 221 220 220 215 216 222 222 215 217 219 220 222 214 220 216 224 221

 32 6 3 9 
 215 205 222 215 219 224 214 218 222 218 228 221 225 220 222 225 224 233 221 225 213 223 215 225 227 219 217 223 222 217 217 219

 32 6 3 10 
 225 215 219 214 226 224 222 218 214 229 215 225 209 233 225 223 218 213 214 215 218 216 221 222 215 220 223 223 214 220 227 215

 32 6 4 1 
 326 331 310 315 320 332 325 345 329 339 351 314 330 324 324 326 332 318 325 338 344 330 327 334 330 305 331 352 331 326 331 327

 32 6 4 2 
 339 329 326 324 341 337 321 338 326 330 324 337 322 329 323 326 326 333 325 327 324 321 321 322 329 352 330 347 322 342 322 324

 32 6 4 3 
 329 331 334 337 322 322 339 330 343 327 335 339 333 323 337 333 321 322 352 333 334 334 328 327 336 336 318 321 318 313 340 319

 32 6 4 4 
 346 351 325 336 332 328 317 340 342 321 338 332 336 334 325 335 313 355 329 344 328 312 340 329 332 320 338 327 319 346 345 342

 32 6 4 5 
 345 325 333 317 315 326 326 322 339 332 343 324 327 353 317 326 335 325 322 335 346 331 323 332 340 331 311 326 321 346 327 341

 32 6 4 6 
 344 322 337 326 341 335 329 338 338 329 335 332 322 307 351 321 323 317 355 327 347 347 330 317 328 342 314 322 335 319 342 316

 32 6 4 7 
 319 330 345 335 344 328 320 321 333 333 331 312 324 314 310 308 330 325 350 317 342 332 329 342 317 321 340 334 313 348 329 336

 32 6 4 8 
 337 325 322 345 334 334 331 328 349 323 323 335 324 340 313 329 302 323 319 333 345 323 333 331 339 344 317 332 326 331 333 335

 32 6 4 9 
 312 333 333 346 343 332 324 337 337 330 342 334 340 340 329 336 335 315 327 320 308 328 327 329 316 329 335 336 318 332 347 325

 32 6 4 10 
 337 309 324 318 323 351 324 338 339 320 332 336 338 334 327 331 306 331 338 327 339 333 329 312 352 330 332 341 327 314 325 341

 52 4 1 1 
 60 49 62 31 122 119 117 116 112 76 83 110 61 35 116 116 85 83 80 55 38 69 41 47 113 55 38 48 59 29 109 103 59 29 26 129 43 119 50 122 70 84 59 66 93 38 117 96 96 43 87 125

 52 4 1 2 
 81 26 129 71 50 46 59 35 115 115 70 58 91 85 76 103 67 68 43 74 109 44 114 101 48 126 28 37 118 50 86 124 46 92 104 37 129 53 110 59 121 43 118 45 120 93 105 74 106 60 119 106

 52 4 1 3 
 59 78 76 98 76 89 86 88 76 94 110 79 110 97 129 78 55 84 48 30 26 62 95 29 99 51 84 78 61 25 82 109 92 33 119 58 76 89 46 106 129 113 42 85 43 32 123 81 96 64 98 113

 52 4 1 4 
 51 66 76 47 101 128 64 61 73 32 124 25 72 127 120 110 123 130 104 63 85 72 128 69 120 122 103 93 50 65 44 26 41 81 61 112 68 32 81 62 60 25 126 81 80 89 65 77 41 108 50 32

 52 4 1 5 
 123 107 88 69 114 31 25 78 113 121 82 72 41 95 82 55 121 91 51 62 62 48 106 56 62 31 56 122 81 121 51 34 54 80 97 44 105 50 75 101 88 66 36 96 83 108 82 58 71 79 45 57

 52 4 1 6 
 122 110 128 105 118 67 100 117 70 53 55 56 60 73 75 67 83 55 89 27 54 120 72 39 29 83 66 103 57 128 44 45 43 33 61 27 107 57 33 31 78 97 66 61 77 28 126 25 27 100 76 75

 52 4 1 7 
 44 91 78 98 129 112 121 36 105 92 79 45 98 119 126 40 118 117 58 88 44 95 123 70 66 43 127 117 50 127 121 52 48 95 58 114 130 26 100 110 41 77 86 103 108 68 32 53 27 96 63 54

 52 4 1 8 
 41 108 56 66 72 126 36 66 29 86 128 77 90 126 82 120 101 119 64 128 122 123 39 44 123 79 61 121 34 81 74 120 117 102 59 27 87 46 111 105 81 120 125 125 59 48 74 84 83 104 116 123

 52 4 1 9 
 43 113 48 68 103 104 91 67 126 110 56 87 124 84 53 32 43 101 55 83 72 31 38 123 102 56 75 85 56 35 73 38 106 59 43 37 89 25 48 72 82 46 101 47 37 126 57 122 38 35 58 41

 52 4 1 10 
 32 56 92 52 97 120 84 34 94 117 90 75 104 30 78 62 44 129 84 35 105 97 116 44 43 105 57 78 130 27 112 117 58 94 67 36 119 78 88 122 34 72 49 74 116 43 41 26 118 122 69 51

 52 4 2 1 
 365 309 316 251 302 358 192 281 297 228 239 299 284 300 120 351 215 172 151 125 128 270 369 284 210 124 183 222 218 366 169 298 113 155 141 227 234 236 259 210 195 239 169 180 243 249 207 326 171 145 307 316

 52 4 2 2 
 339 355 156 242 178 217 174 295 247 367 236 357 157 363 186 298 250 245 331 229 337 152 343 171 134 315 339 143 274 302 175 341 142 278 193 161 139 224 144 343 215 358 194 175 150 151 313 314 286 275 251 173

 52 4 2 3 
 181 328 118 240 231 180 299 114 331 110 129 217 229 156 250 146 261 170 140 323 310 332 328 296 198 158 225 225 218 269 261 297 178 316 140 308 229 244 238 210 294 242 244 201 163 283 283 339 310 198 313 121

 52 4 2 4 
 113 220 305 354 242 166 367 193 247 255 241 136 307 353 205 135 238 112 118 153 235 182 174 270 255 276 119 165 287 234 250 177 167 273 353 213 196 168 241 126 110 195 257 164 120 148 332 125 332 181 294 163

 52 4 2 5 
 199 362 172 121 333 353 131 273 363 320 280 219 175 180 174 132 265 347 354 174 124 161 224 256 357 218 259 139 246 336 240 183 144 167 214 213 165 148 234 141 138 259 193 218 302 116 319 171 131 215 270 204

 52 4 2 6 
 148 135 271 206 169 176 326 163 291 115 258 366 116 191 352 202 217 137 336 143 140 255 120 149 370 169 316 170 351 261 295 184 242 323 255 110 154 294 334 136 178 181 117 119 285 335 220 126 118 116 247 355

 52 4 2 7 
 256 130 147 345 236 272 347 268 207 134 147 318 238 114 340 244 247 348 160 240 365 352 323 195 204 193 336 244 337 224 223 186 351 250 347 194 272 153 143 263 142 199 217 155 200 230 185 260 123 251 164 138

 52 4 2 8 
 160 173 327 222 161 232 369 150 243 134 134 362 289 339 346 252 218 286 328 279 312 293 285 123 224 363 157 134 360 318 286 115 140 122 265 130 328 183 258 321 282 122 153 345 197 140 254 153 254 182 171 313

 52 4 2 9 
 238 251 257 250 350 354 211 284 349 338 304 291 256 283 318 291 236 272 254 339 321 166 331 181 178 154 162 243 267 192 357 185 222 216 116 142 271 268 111 218 288 268 219 128 281 134 278 332 152 247 334 237

 52 4 2 10 
 287 300 118 336 219 289 238 142 177 366 190 257 165 302 208 167 267 276 303 196 355 320 225 229 308 278 123 324 130 118 169 195 193 142 147 152 306 304 350 156 227 317 324 167 228 294 197 150 318 201 182 233

 52 4 3 1 
 215 219 211 208 221 221 227 223 216 222 216 228 221 225 215 220 207 228 222 217 215 210 228 222 218 220 214 223 218 218 216 217 215 215 224 217 219 217 224 225 218 225 223 225 219 225 222 211 224 222 213 217

 52 4 3 2 
 230 228 217 211 225 220 207 212 216 220 225 219 217 224 221 207 230 218 220 227 216 217 223 210 208 229 224 221 221 227 222 225 224 226 221 218 227 219 221 219 217 221 225 222 208 217 220 208 215 237 222 222

 52 4 3 3 
 221 217 219 218 226 219 224 215 216 215 205 216 216 216 211 218 221 226 205 217 216 219 226 217 219 223 217 210 223 225 220 224 220 218 217 224 224 222 216 226 215 224 217 227 222 216 224 218 216 225 216 222

 52 4 3 4 
 215 222 215 219 215 223 217 222 214 219 222 218 219 228 217 225 215 222 230 211 229 226 214 220 220 214 220 228 218 221 224 215 215 223 212 221 216 211 220 223 220 222 221 221 225 223 221 227 217 219 219 223

 52 4 3 5 
 216 216 220 217 224 222 223 223 214 225 221 218 219 224 219 223 225 226 221 212 216 226 222 222 226 224 213 222 221 215 221 217 220 223 220 220 214 220 212 213 217 217 223 211 221 219 211 216 216 217 218 221

 52 4 3 6 
 222 213 222 219 227 221 224 222 212 211 213 222 219 219 216 216 219 224 225 230 221 217 223 218 222 226 213 219 218 221 220 214 228 230 215 213 214 214 217 215 220 221 218 218 216 210 226 215 221 220 225 214

 52 4 3 7 
 225 221 223 218 219 222 222 219 219 221 218 220 217 220 211 235 221 230 220 219 222 228 222 215 217 214 216 216 228 214 227 222 225 215 226 220 224 225 212 211 219 217 221 230 211 226 218 221 229 226 217 211

 52 4 3 8 
 214 218 212 216 230 220 224 221 234 219 214 217 221 214 220 221 216 218 226 220 222 222 211 221 221 228 218 216 221 210 216 218 218 218 216 215 226 231 218 225 219 212 223 227 218 215 213 223 222 217 211 221

 52 4 3 9 
 224 224 216 225 227 223 221 219 218 219 222 219 217 221 218 222 220 216 231 229 221 217 225 212 217 217 223 220 215 215 216 224 225 214 216 223 227 215 223 216 224 223 217 222 212 219 221 226 223 229 224 219

 52 4 3 10 
 214 223 223 229 229 216 221 219 225 219 230 223 217 216 224 216 215 217 223 224 223 222 217 217 214 226 218 218 224 218 221 221 232 220 228 208 224 217 207 212 228 214 228 219 209 217 221 224 230 221 224 219

 52 4 4 1 
 326 325 333 320 325 338 323 336 316 329 308 324 315 326 339 335 321 331 329 338 323 342 331 338 334 324 336 353 342 345 340 332 303 327 341 330 315 325 309 331 321 333 329 327 325 312 313 316 332 338 337 353

 52 4 4 2 
 337 325 342 323 320 335 321 343 317 343 327 324 310 327 327 316 331 327 326 311 336 317 366 334 332 316 315 330 344 313 332 325 309 347 334 313 331 350 332 344 314 332 324 338 342 326 331 330 327 327 338 334

 52 4 4 3 
 328 328 324 317 319 328 345 345 345 323 333 343 335 322 333 334 333 319 321 323 313 326 331 333 350 331 336 324 339 339 342 339 312 334 339 322 326 330 338 321 319 321 316 331 330 321 336 340 321 331 340 354

 52 4 4 4 
 337 333 333 317 326 330 345 325 311 332 336 337 331 315 322 332 334 329 337 310 313 339 319 315 321 334 311 323 341 346 333 343 352 342 321 336 345 321 332 302 327 310 328 336 323 330 321 337 324 315 352 327

 52 4 4 5 
 330 318 321 337 332 328 319 330 310 325 343 334 327 331 328 322 327 332 314 319 334 341 336 325 340 336 335 328 339 311 340 325 344 336 332 328 335 328 341 347 337 322 329 322 326 340 296 323 332 316 339 337

 52 4 4 6 
 348 335 343 315 338 329 344 347 322 330 349 332 330 329 341 322 338 314 343 334 333 315 334 340 327 340 332 341 317 337 321 323 324 318 321 335 330 319 327 340 329 329 327 335 326 329 359 340 325 328 327 346

 52 4 4 7 
 325 323 330 337 349 329 320 322 324 310 319 337 322 317 323 328 342 331 342 325 339 338 314 313 337 340 350 334 327 327 316 337 324 330 336 337 323 322 326 333 337 328 326 332 318 316 328 336 345 340 320 331

 52 4 4 8 
 350 332 321 336 338 325 331 337 336 327 344 319 334 339 325 309 336 338 325 340 323 347 333 329 344 344 341 313 329 325 329 336 351 339 326 340 338 336 331 311 328 331 340 322 341 322 330 329 322 348 330 345

 52 4 4 9 
 334 341 307 329 329 340 330 335 323 322 344 331 325 329 350 334 336 331 327 347 348 340 326 316 331 332 343 324 327 339 332 320 340 326 338 348 324 322 342 320 316 319 324 339 343 324 341 337 318 323 337 312

 52 4 4 10 
 312 319 324 339 316 326 338 331 326 325 321 320 316 324 317 348 319 317 345 322 332 334 325 337 327 328 314 325 327 342 327 345 338 318 340 330 332 321 333 320 315 321 337 347 333 330 340 326 312 354 325 337

 52 5 1 1 
 75 66 42 75 30 107 69 50 50 38 26 87 122 50 91 125 84 34 65 52 92 70 107 62 110 125 80 98 47 78 120 91 45 25 61 27 88 112 28 62 61 46 101 121 91 100 87 109 42 105 45 73

 52 5 1 2 
 51 93 126 54 102 49 36 47 113 77 108 60 107 41 45 85 30 38 56 53 45 66 80 104 121 117 66 100 58 113 97 100 102 68 82 102 87 50 29 35 99 127 126 50 115 38 26 108 35 27 125 45

 52 5 1 3 
 86 118 93 95 41 87 25 117 117 94 43 76 54 128 65 117 99 121 85 57 38 34 38 111 92 114 86 48 88 50 65 69 74 89 33 130 103 50 56 57 52 74 40 58 37 127 45 54 127 122 67 84

 52 5 1 4 
 86 118 86 26 121 62 94 35 40 115 59 75 113 91 96 102 49 100 85 108 77 62 95 37 78 94 54 70 103 126 52 117 56 53 91 28 94 58 105 45 119 76 81 130 98 92 117 82 122 103 69 93

 52 5 1 5 
 122 60 84 76 111 67 38 34 49 48 88 70 29 55 121 104 114 110 25 119 76 127 30 34 108 72 40 75 53 64 91 114 102 65 77 109 77 50 92 60 114 80 89 110 125 63 74 97 90 128 92 69

 52 5 1 6 
 99 110 66 56 83 79 67 80 25 47 54 30 70 66 119 125 111 55 103 126 82 126 60 129 126 81 81 42 100 122 63 79 93 87 45 45 94 95 99 59 62 123 116 69 129 47 120 78 51 74 112 65

 52 5 1 7 
 44 35 87 41 51 36 106 28 101 97 94 85 37 114 84 106 84 128 100 43 49 120 31 58 31 49 96 113 66 93 71 129 91 79 118 101 95 92 103 111 68 113 47 105 51 93 91 94 49 43 111 92

 52 5 1 8 
 26 97 103 112 111 60 113 112 74 93 84 49 91 109 76 110 97 72 113 94 53 85 127 112 120 68 33 71 122 46 42 89 68 94 42 107 124 109 130 26 38 46 74 112 63 83 95 82 30 126 49 95

 52 5 1 9 
 128 63 114 38 48 64 96 108 89 68 25 36 34 117 123 84 104 36 80 90 119 105 63 97 90 130 55 47 68 53 95 32 46 106 105 114 38 55 70 89 103 94 33 124 108 103 94 45 102 71 93 91

 52 5 1 10 
 72 35 65 85 75 74 33 42 83 81 43 40 122 52 130 67 123 55 126 44 73 54 116 114 49 44 95 95 48 56 31 72 61 52 45 130 104 125 67 25 28 103 99 86 99 69 31 69 85 54 92 86

 52 5 2 1 
 264 275 222 239 207 260 308 362 145 114 161 276 330 338 221 228 350 306 198 253 266 310 288 297 122 235 324 182 370 167 158 254 360 208 265 121 236 188 353 331 273 321 165 200 256 118 310 155 263 164 141 281

 52 5 2 2 
 207 115 359 123 234 145 140 159 185 134 211 162 138 277 240 322 213 293 368 333 166 215 201 137 250 289 137 227 111 145 293 325 174 190 124 155 184 193 123 157 307 127 150 121 165 232 337 173 223 254 138 367

 52 5 2 3 
 369 315 299 141 300 235 176 245 121 127 343 314 340 302 128 189 332 212 355 222 206 248 172 257 276 364 236 173 176 328 158 119 128 287 165 366 308 112 228 166 350 153 289 273 206 295 151 295 229 318 215 354

 52 5 2 4 
 336 134 255 240 115 179 308 306 158 186 160 238 228 173 270 161 213 131 162 274 338 117 259 352 210 216 251 230 354 242 199 296 168 311 277 160 301 224 267 220 341 270 177 345 177 180 264 162 180 301 244 226

 52 5 2 5 
 264 342 196 158 326 190 296 310 119 238 150 269 277 317 251 309 337 192 168 239 268 273 117 124 215 226 156 175 174 212 260 120 213 365 145 296 117 305 261 227 122 342 365 240 255 175 236 333 297 127 307 114

 52 5 2 6 
 112 252 194 223 112 158 154 181 313 201 278 241 200 122 110 358 319 186 192 139 180 305 345 126 274 225 187 344 350 120 277 129 175 321 142 287 111 342 210 326 186 233 144 243 171 354 196 364 210 319 270 220

 52 5 2 7 
 205 183 186 352 189 248 223 350 287 141 269 139 112 321 328 259 221 215 187 263 173 140 365 133 164 118 327 270 266 110 197 303 276 265 350 181 174 224 362 303 137 276 221 360 225 242 285 123 164 188 363 267

 52 5 2 8 
 337 217 328 284 197 317 264 316 147 208 214 166 163 250 356 113 178 357 236 174 357 276 126 350 123 323 207 186 186 119 138 330 301 292 220 259 336 143 276 273 332 274 203 360 328 210 322 250 117 125 327 229

 52 5 2 9 
 287 246 361 307 277 362 184 131 274 295 230 140 367 275 367 298 196 140 164 369 196 218 324 222 280 358 350 319 322 271 186 161 127 338 314 246 154 213 327 343 153 217 243 314 280 179 233 160 199 184 114 310

 52 5 2 10 
 220 124 283 167 199 146 214 237 188 318 333 340 262 176 164 328 179 190 149 230 308 331 146 264 222 195 229 306 129 173 128 282 159 301 158 251 260 210 340 332 308 220 166 133 203 336 285 290 223 334 342 253

 52 5 3 1 
 217 225 219 210 213 221 218 219 218 224 222 211 217 219 212 228 219 226 224 212 216 220 212 225 213 223 226 212 227 229 223 223 217 218 217 219 214 223 211 219 224 234 224 222 218 217 221 216 218 222 216 221

 52 5 3 2 
 222 214 220 214 216 224 216 221 217 209 217 220 223 230 212 225 221 218 227 213 217 212 221 221 216 219 219 217 221 211 225 222 216 222 217 222 221 218 221 222 216 220 226 224 220 216 221 226 215 222 221 227

 52 5 3 3 
 220 212 219 223 218 222 222 220 220 221 218 214 221 214 219 221 220 214 213 215 222 218 221 223 214 210 233 213 229 224 231 217 219 223 225 221 228 225 226 222 223 211 229 215 221 217 224 223 213 214 219 221

 52 5 3 4 
 223 220 216 214 228 226 221 227 222 224 215 218 216 222 213 217 219 222 224 218 218 219 220 210 208 216 223 220 212 220 226 210 217 211 218 216 220 220 214 222 219 225 209 225 219 220 217 225 210 218 222 224

 52 5 3 5 
 222 219 218 224 214 211 223 216 225 216 224 219 219 217 215 232 220 225 229 222 214 226 219 219 223 222 222 209 227 224 213 218 221 223 220 221 223 217 215 219 227 230 221 227 224 216 217 219 219 219 211 215

 52 5 3 6 
 213 211 214 217 215 221 224 220 222 220 219 225 218 224 223 225 220 218 220 222 226 223 223 219 211 224 226 225 221 217 225 225 218 218 221 211 228 219 220 210 217 230 214 216 222 217 212 224 225 225 221 215

 52 5 3 7 
 213 219 226 223 224 217 216 221 230 229 216 225 219 221 217 221 217 221 226 222 214 218 217 217 211 219 219 219 222 220 229 219 218 228 216 212 217 221 214 219 220 217 221 223 228 213 228 226 224 225 220 228

 52 5 3 8 
 211 224 220 230 224 215 222 217 224 222 218 221 219 230 208 221 218 217 220 217 217 218 221 222 219 220 224 222 220 219 223 216 213 212 223 227 223 221 220 220 230 212 225 217 226 217 229 219 214 223 212 222

 52 5 3 9 
 221 229 214 225 226 213 223 227 224 222 216 221 222 214 218 225 221 217 224 221 218 213 221 221 219 212 226 220 218 219 218 219 221 220 224 218 218 222 218 224 218 217 231 224 223 226 218 219 214 224 222 217

 52 5 3 10 
 214 216 224 215 221 224 218 225 222 215 220 220 209 222 224 222 217 218 219 229 226 214 217 220 224 219 222 223 218 212 218 229 214 222 214 222 229 220 224 214 224 227 222 213 221 207 214 215 223 217 214 217

 52 5 4 1 
 338 340 323 311 326 338 333 303 337 328 327 308 330 340 329 320 340 318 324 333 329 345 331 339 337 327 308 340 328 323 326 341 334 304 321 327 333 338 335 337 318 328 328 339 313 311 324 323 315 336 337 326

 52 5 4 2 
 337 332 338 320 318 334 331 323 314 311 320 342 358 311 326 341 331 347 336 329 314 322 317 318 341 302 329 338 321 338 335 326 336 325 336 330 315 309 307 320 335 324 342 315 328 331 345 341 331 339 324 331

 52 5 4 3 
 318 325 326 330 332 323 342 342 338 328 333 332 332 316 331 323 361 331 327 337 322 333 322 329 332 341 326 335 327 313 328 325 323 326 326 318 342 332 335 340 312 323 319 326 312 305 309 324 326 333 311 349

 52 5 4 4 
 340 335 318 328 328 348 355 317 345 323 327 322 333 328 341 339 322 331 331 331 327 322 352 341 340 341 330 306 325 312 317 319 325 330 326 324 325 315 329 339 323 326 344 336 346 336 329 343 322 315 327 344

 52 5 4 5 
 322 332 321 324 333 336 313 324 328 334 330 330 335 326 335 339 343 315 335 339 324 332 342 324 317 332 340 332 328 342 330 338 333 333 309 328 330 337 335 334 333 319 336 333 339 349 325 332 332 327 328 338

 52 5 4 6 
 333 325 323 338 332 333 303 327 336 314 317 341 333 327 339 330 323 354 327 318 338 317 341 336 318 313 316 325 336 317 331 324 344 329 327 330 323 351 332 311 333 342 339 327 326 315 320 335 319 311 328 323

 52 5 4 7 
 330 321 327 322 315 331 320 348 322 345 323 328 326 339 341 328 335 332 332 322 319 339 322 326 322 315 333 337 321 327 338 330 323 334 326 346 311 322 351 324 338 330 327 329 331 325 335 324 348 315 349 320

 52 5 4 8 
 318 319 331 345 336 320 312 323 336 347 327 324 336 332 323 327 340 308 331 324 323 330 343 323 319 329 313 326 347 311 325 333 342 345 322 316 332 342 335 336 331 319 332 330 330 338 320 332 325 326 323 326

 52 5 4 9 
 336 318 329 333 325 324 356 339 321 323 332 328 320 324 328 316 315 336 313 337 326 328 346 344 321 332 338 345 310 333 343 318 321 316 338 307 322 304 322 342 329 340 310 330 333 317 334 321 340 336 315 339

 52 5 4 10 
 335 351 302 335 313 325 341 320 325 342 319 319 350 333 328 330 322 321 332 307 325 311 327 334 311 343 337 352 334 319 329 326 301 322 327 316 324 314 315 332 329 332 327 327 332 314 331 340 330 340 335 319

 52 6 1 1 
 39 73 54 95 65 83 88 57 117 26 85 128 100 59 120 90 69 58 25 122 58 52 86 91 61 62 41 92 101 68 95 25 32 41 87 54 29 70 69 58 70 104 71 68 87 82 106 54 64 63 56 85

 52 6 1 2 
 60 111 60 86 25 124 48 36 36 48 48 58 70 61 43 54 43 123 113 98 130 74 91 90 40 98 128 51 90 61 27 116 118 95 110 32 78 81 26 116 109 95 35 36 95 27 36 46 38 38 101 36

 52 6 1 3 
 101 117 127 73 37 106 82 48 127 57 114 108 72 120 86 91 109 59 37 44 123 91 116 91 122 82 102 127 41 98 51 125 101 108 30 32 86 99 107 66 67 121 37 61 43 53 82 130 120 26 37 88

 52 6 1 4 
 32 128 100 88 82 106 101 42 93 103 27 32 60 65 88 79 45 81 87 120 116 127 49 126 100 74 118 119 112 68 87 55 97 105 85 115 86 111 118 28 118 70 124 72 124 64 81 49 61 97 118 25

 52 6 1 5 
 94 27 28 84 128 25 111 54 89 127 60 50 63 72 91 31 96 71 78 90 56 117 98 25 95 125 29 75 101 44 105 42 65 29 91 42 121 102 68 70 43 79 68 127 74 100 53 78 94 65 117 76

 52 6 1 6 
 62 117 29 26 125 72 107 40 104 64 26 34 89 123 75 41 61 93 49 92 118 39 61 105 106 31 42 55 61 53 25 129 79 82 54 115 30 112 68 124 26 106 47 71 130 67 29 74 67 63 110 50

 52 6 1 7 
 95 81 109 72 96 30 58 105 116 130 80 118 40 85 78 40 74 55 47 113 52 114 103 62 41 94 49 33 32 26 99 126 122 96 27 81 129 123 115 75 123 84 43 114 117 86 119 70 92 96 55 113

 52 6 1 8 
 34 104 93 97 29 118 63 35 50 99 79 75 77 107 106 56 68 118 64 36 87 90 59 34 50 40 103 94 125 35 95 76 29 115 123 30 121 43 115 126 34 89 98 113 127 32 28 68 66 44 91 82

 52 6 1 9 
 87 70 124 75 123 119 34 98 118 27 124 117 26 29 49 74 117 89 76 35 109 70 56 119 47 67 69 104 123 119 110 104 67 54 128 96 62 55 100 122 51 70 99 116 113 85 27 118 77 106 51 26

 52 6 1 10 
 58 64 36 40 127 90 53 29 93 106 53 111 84 44 25 103 51 58 127 69 30 97 29 128 123 35 97 106 110 118 83 86 129 27 46 107 42 87 80 62 73 122 81 42 85 44 100 93 62 88 81 105

 52 6 2 1 
 183 208 226 349 320 190 284 218 255 197 119 299 349 124 160 215 194 338 124 129 165 265 222 121 338 214 282 176 202 117 308 285 336 122 342 367 279 186 309 259 118 264 306 211 174 265 318 280 125 359 329 209

 52 6 2 2 
 210 279 353 216 158 226 263 226 339 246 225 338 152 204 114 217 304 264 295 185 124 367 285 211 325 216 324 305 365 119 155 124 124 131 137 256 179 235 302 199 234 166 264 162 210 354 234 303 132 125 283 209

 52 6 2 3 
 206 361 357 324 187 281 297 364 322 310 141 352 254 275 229 226 286 282 180 227 137 114 269 298 336 205 280 253 344 363 356 349 178 241 238 152 157 320 208 283 304 174 119 190 225 345 261 269 222 172 355 188

 52 6 2 4 
 188 240 244 120 187 224 221 314 274 320 357 138 139 114 292 320 171 132 241 215 125 187 144 197 270 202 140 212 279 252 171 268 327 253 264 155 202 181 195 215 243 320 286 169 261 163 295 127 197 262 190 350

 52 6 2 5 
 356 275 251 268 133 139 223 156 176 342 121 160 201 204 368 256 303 183 112 138 346 131 164 339 243 136 268 134 292 149 132 136 265 243 294 280 284 152 337 149 325 287 370 321 129 225 144 248 149 163 316 179

 52 6 2 6 
 124 121 315 325 255 207 165 147 167 214 301 363 140 205 228 352 327 200 259 137 303 307 309 239 258 268 241 348 185 362 205 359 196 193 298 196 118 289 212 308 114 320 337 321 178 244 203 321 356 154 255 244

 52 6 2 7 
 122 290 189 185 128 223 164 339 308 356 351 306 195 356 236 252 266 339 307 359 250 122 275 120 264 232 259 264 237 256 283 113 286 240 337 297 264 323 362 256 156 287 333 170 222 153 272 286 353 287 307 139

 52 6 2 8 
 323 310 314 172 192 299 204 239 277 276 147 210 261 155 140 262 208 357 257 364 295 270 117 294 174 134 187 132 175 228 171 133 167 157 145 144 230 190 258 143 344 355 126 137 269 345 155 176 202 317 242 136

 52 6 2 9 
 221 206 128 151 152 122 302 205 288 136 338 142 196 251 313 288 291 316 171 252 224 167 348 345 180 330 183 350 170 272 298 320 358 254 249 305 150 283 198 182 205 243 189 232 245 146 286 350 122 205 342 306

 52 6 2 10 
 310 250 225 136 338 153 177 175 237 115 356 111 323 191 207 162 127 364 139 296 367 306 226 162 303 331 290 163 137 287 320 281 366 298 209 273 184 161 166 185 160 338 222 310 257 195 302 272 365 171 145 181

 52 6 3 1 
 221 221 219 220 223 222 213 223 224 229 206 216 223 220 218 219 223 211 219 218 222 226 223 219 212 221 213 219 221 218 224 220 223 219 228 221 215 218 216 220 218 214 213 219 221 223 219 221 225 225 214 225

 52 6 3 2 
 224 224 224 222 217 224 211 216 216 222 226 217 216 225 217 223 222 224 217 212 227 224 221 218 212 227 223 225 229 226 222 224 216 222 216 222 222 221 228 225 221 215 211 226 223 221 218 217 212 224 218 211

 52 6 3 3 
 229 209 223 223 213 218 218 217 228 230 221 208 218 226 213 224 221 221 227 232 228 216 224 219 216 221 219 222 223 215 222 231 210 229 213 218 217 214 224 229 207 230 211 219 213 215 222 225 221 212 227 220

 52 6 3 4 
 220 216 216 218 215 216 227 226 207 224 228 222 224 214 221 220 223 223 217 214 217 223 221 225 210 225 220 217 213 223 218 207 225 217 217 219 231 219 219 220 213 224 216 214 224 221 226 213 228 218 220 218

 52 6 3 5 
 225 218 216 212 225 227 222 220 220 216 219 220 220 218 222 228 214 220 222 229 218 224 215 223 231 224 220 211 223 227 222 224 219 227 223 225 220 222 220 224 227 218 226 219 216 220 218 230 217 224 230 223

 52 6 3 6 
 222 220 212 224 220 222 219 217 222 225 218 219 213 221 222 218 220 217 217 219 221 217 216 217 220 221 229 217 215 213 228 217 214 224 215 222 221 212 216 225 209 223 218 225 220 217 220 226 219 226 208 216

 52 6 3 7 
 221 220 236 219 218 218 219 225 219 225 224 222 214 214 213 218 217 224 215 209 224 218 216 214 212 215 215 215 218 218 223 212 216 218 220 217 216 223 214 216 220 213 218 221 216 233 216 217 215 223 209 226

 52 6 3 8 
 219 227 220 215 220 221 232 221 216 217 222 217 222 220 209 219 216 212 215 220 232 223 214 218 218 213 222 219 227 227 220 224 225 217 224 209 214 224 217 231 218 213 216 214 219 228 227 218 215 223 226 209

 52 6 3 9 
 227 212 215 220 217 217 231 222 216 224 216 219 216 216 222 220 218 216 214 222 218 211 229 223 211 221 221 219 225 223 215 220 220 225 226 212 220 221 220 223 220 213 222 229 222 223 221 221 211 221 217 223

 52 6 3 10 
 226 222 219 217 225 218 219 217 214 219 225 221 221 214 220 223 224 216 221 210 220 226 217 231 218 226 229 218 222 222 227 224 209 226 217 221 229 211 206 224 223 211 229 219 223 220 220 214 224 216 224 215

 52 6 4 1 
 327 329 333 328 339 334 328 318 338 335 328 334 322 338 336 334 330 335 321 313 324 337 323 321 330 329 318 348 340 327 329 348 320 341 359 325 325 339 326 342 322 348 328 321 345 328 343 321 336 335 332 338

 52 6 4 2 
 329 333 329 336 330 346 318 357 327 308 321 315 323 325 339 312 326 334 318 325 336 332 342 333 344 323 338 349 311 334 320 331 334 337 335 341 327 330 336 328 326 331 343 345 338 345 325 329 318 349 315 319

 52 6 4 3 
 316 330 320 354 347 323 327 330 337 349 312 319 339 320 323 330 322 324 341 325 347 323 356 341 335 326 306 321 345 339 331 351 336 340 321 331 343 336 335 332 338 335 332 332 338 329 319 327 350 320 321 302

 52 6 4 4 
 325 320 316 343 334 326 348 329 319 344 339 321 334 332 317 336 331 310 334 338 336 322 323 334 327 330 320 325 315 330 323 341 315 340 319 341 337 322 322 339 324 321 345 338 351 308 342 331 325 318 329 332

 52 6 4 5 
 323 330 325 342 343 328 332 336 325 333 338 332 332 335 335 326 328 322 328 339 335 319 323 328 350 336 315 317 329 335 328 319 334 322 339 328 330 332 314 329 330 329 318 321 315 331 352 350 314 330 344 316

 52 6 4 6 
 327 319 329 328 347 317 325 324 340 343 317 330 338 328 325 332 339 334 339 333 340 322 341 343 329 344 329 321 321 331 345 321 333 333 345 331 323 327 329 330 322 334 321 331 326 321 335 327 324 323 309 340

 52 6 4 7 
 317 328 336 333 338 316 328 323 340 335 321 334 315 335 320 312 321 306 328 325 320 339 339 354 326 327 306 312 347 341 337 335 327 343 340 343 338 312 342 331 329 317 318 333 320 321 332 320 336 332 331 331

 52 6 4 8 
 331 332 332 313 329 327 341 327 340 332 329 332 317 328 332 335 330 341 321 337 336 313 341 318 323 341 310 336 314 325 367 321 335 324 329 340 317 342 323 325 320 337 330 336 328 330 320 336 327 324 330 319

 52 6 4 9 
 318 333 321 332 318 321 342 318 324 333 303 327 349 345 325 335 358 330 311 335 326 329 329 340 327 339 335 347 341 319 328 323 356 330 326 330 324 346 338 331 338 342 340 324 327 330 325 331 316 334 330 316

 52 6 4 10 
 307 319 308 329 329 333 355 322 308 323 326 327 320 340 317 322 337 326 322 339 322 301 336 341 333 337 328 331 329 315 335 324 328 325 328 333 327 339 329 319 342 341 337 347 315 317 324 316 330 334 321 323

 60 4 1 1 
 94 82 26 121 130 70 36 113 127 55 111 26 66 55 39 109 54 123 52 113 26 107 44 86 87 79 33 103 25 110 28 95 95 124 45 49 104 47 106 117 62 41 129 90 45 96 26 127 92 119 85 39 63 88 70 42 110 102 47 72

 60 4 1 2 
 91 72 130 98 50 91 119 89 104 62 108 46 115 25 118 110 64 68 55 109 46 58 71 26 58 47 110 127 72 95 125 79 25 47 114 69 105 120 91 122 90 89 108 71 76 94 126 36 52 63 69 42 55 32 109 45 38 114 107 115

 60 4 1 3 
 73 104 101 130 120 25 59 118 109 31 105 72 64 110 33 85 65 122 108 99 54 72 46 106 113 53 61 122 47 95 39 92 61 99 115 60 86 93 78 57 91 42 53 83 112 73 29 67 75 37 43 114 30 53 126 52 75 95 75 48

 60 4 1 4 
 25 94 32 53 36 87 69 122 88 92 89 56 51 68 27 124 29 40 72 36 95 62 57 93 45 63 124 123 44 38 62 95 113 117 113 40 72 101 124 65 79 100 28 84 116 100 87 120 101 39 39 33 72 83 86 95 34 78 111 118

 60 4 1 5 
 104 28 38 77 56 58 128 80 63 47 31 84 29 66 117 104 63 108 56 89 129 120 64 97 91 57 94 102 80 115 87 74 59 68 68 85 119 68 75 130 75 52 59 82 94 118 115 120 50 99 74 121 112 87 115 91 102 100 108 47

 60 4 1 6 
 29 122 80 50 63 78 100 87 115 41 90 39 49 100 88 34 37 74 97 35 57 121 119 45 39 71 57 89 61 51 102 80 47 119 33 25 54 100 92 105 36 38 100 130 26 67 25 117 31 79 128 85 35 36 63 63 46 74 121 78

 60 4 1 7 
 57 76 88 60 27 121 26 79 86 42 27 111 32 86 80 74 57 31 42 36 41 29 75 104 87 92 67 50 35 82 25 74 91 123 117 52 124 28 93 103 117 68 127 82 44 47 50 108 108 82 67 67 45 29 83 42 62 47 55 59

 60 4 1 8 
 106 85 49 101 79 28 104 56 101 55 32 105 81 46 28 130 69 43 126 29 101 46 45 81 27 57 99 83 67 109 25 63 83 71 95 100 70 109 87 76 66 78 32 27 62 114 93 28 51 94 60 123 35 107 76 71 63 128 102 122

 60 4 1 9 
 60 116 98 57 86 96 55 116 102 113 44 57 91 60 91 120 106 129 51 56 70 112 73 35 33 65 126 126 45 72 105 45 61 52 97 48 37 108 120 33 82 26 48 101 50 89 115 29 71 108 104 111 103 120 46 44 97 93 83 89

 60 4 1 10 
 41 91 124 83 33 76 74 65 56 74 35 126 107 57 65 79 43 117 45 40 51 83 122 70 128 80 39 41 66 69 54 69 55 109 37 79 105 116 63 58 85 34 42 101 59 90 97 50 70 87 78 55 79 59 67 90 95 95 116 35

 60 4 2 1 
 284 207 322 256 146 366 161 351 113 333 117 256 238 222 321 149 177 160 150 124 220 255 343 317 300 262 205 298 183 192 346 140 136 238 343 294 370 121 218 330 348 328 114 314 114 202 134 368 145 176 281 219 197 185 262 121 191 332 307 140

 60 4 2 2 
 189 265 184 273 200 113 325 295 358 368 187 315 168 279 123 178 291 326 124 311 344 114 196 182 323 299 309 272 189 159 286 305 134 161 215 339 112 318 153 205 203 353 113 204 173 219 308 288 159 269 274 352 328 159 152 293 116 357 193 178

 60 4 2 3 
 183 346 189 299 219 273 263 136 339 146 171 356 230 158 295 171 275 325 126 308 355 216 155 119 124 279 365 149 275 292 188 282 275 353 190 154 331 150 194 310 114 336 324 272 131 351 317 191 292 128 275 119 247 147 332 182 165 324 345 227

 60 4 2 4 
 177 121 324 328 330 187 253 288 268 345 178 336 285 368 115 339 350 158 277 163 137 201 156 245 330 123 151 273 243 283 368 343 118 201 155 366 333 230 211 289 154 190 141 177 347 362 310 328 201 309 200 113 246 238 148 148 116 287 237 280

 60 4 2 5 
 245 286 268 294 143 185 150 312 153 129 113 249 195 353 291 170 201 314 211 346 343 285 247 304 299 333 210 170 340 338 285 249 203 196 120 263 240 332 184 198 273 165 206 120 111 207 210 239 150 243 122 195 352 313 239 346 304 319 141 253

 60 4 2 6 
 254 178 290 199 148 188 340 241 337 198 124 307 159 241 198 240 348 322 166 299 335 308 191 110 248 180 257 317 322 192 341 321 333 308 268 251 231 287 257 226 163 178 308 202 298 303 185 236 223 351 351 212 252 168 260 112 369 273 185 189

 60 4 2 7 
 127 322 267 251 305 127 276 242 319 283 231 340 144 370 262 149 132 130 289 261 326 243 166 139 304 263 251 254 213 255 304 239 253 346 261 213 267 298 156 253 328 364 291 254 248 167 359 337 149 353 121 306 357 310 220 279 134 126 329 138

 60 4 2 8 
 358 156 275 281 216 133 220 162 352 264 236 224 362 219 335 311 147 327 353 302 174 128 152 369 217 284 260 349 238 123 242 156 278 320 298 171 174 122 285 228 350 304 300 197 316 316 337 286 304 287 133 336 174 342 311 255 272 354 172 275

 60 4 2 9 
 120 188 190 131 198 132 119 181 141 224 155 327 277 139 242 187 319 222 348 194 227 159 153 221 211 219 206 302 283 294 120 111 277 181 360 154 211 242 117 126 369 232 149 143 185 211 117 199 363 331 167 318 290 325 244 184 112 120 208 301

 60 4 2 10 
 215 313 218 238 214 198 232 270 257 312 334 266 118 340 287 243 304 259 166 208 317 345 284 229 235 276 258 347 203 215 243 143 209 322 286 319 289 121 196 267 194 349 310 230 163 121 143 221 192 224 361 320 292 156 274 288 272 153 204 137

 60 4 3 1 
 215 213 227 221 229 209 228 212 227 216 226 217 224 217 218 230 219 219 224 222 214 220 231 229 229 221 215 211 225 226 219 215 219 215 230 218 221 209 221 225 223 221 223 229 217 215 218 221 214 216 222 225 223 218 221 222 215 228 232 224

 60 4 3 2 
 221 218 225 217 226 215 219 215 210 216 217 217 216 217 220 223 225 220 222 224 216 221 210 217 224 217 227 221 216 231 223 221 215 217 225 221 225 221 221 221 215 223 226 215 226 211 215 217 223 213 222 228 225 220 228 221 226 217 216 225

 60 4 3 3 
 224 223 225 211 222 220 218 223 228 227 215 225 221 222 218 208 225 219 216 225 220 232 215 211 217 218 213 222 219 229 227 225 235 219 221 216 220 224 215 218 229 214 220 223 223 223 215 217 218 230 221 210 216 219 213 218 218 217 221 221

 60 4 3 4 
 228 221 221 222 217 211 229 222 225 231 214 231 215 218 223 211 214 218 213 208 217 220 222 218 220 214 223 216 218 213 227 217 213 213 217 220 222 226 212 220 215 221 220 217 226 221 227 216 222 228 232 217 223 228 227 220 222 219 228 220

 60 4 3 5 
 223 224 218 216 222 224 222 215 227 221 217 217 217 212 215 225 218 219 225 217 223 225 218 220 212 217 228 215 224 223 220 218 216 218 228 221 219 226 218 220 218 208 219 217 232 215 222 220 221 225 227 220 217 213 215 216 221 220 224 220

 60 4 3 6 
 220 221 220 211 227 219 219 221 226 221 231 220 217 228 219 225 217 226 218 230 228 225 215 206 225 227 216 216 219 221 225 220 228 222 222 228 226 220 213 221 216 215 219 211 225 218 225 217 220 222 218 222 224 215 219 215 212 226 225 221

 60 4 3 7 
 227 219 218 215 220 219 216 213 222 225 217 226 219 216 219 212 210 213 217 227 209 216 214 229 216 220 221 225 218 213 225 226 216 225 229 219 219 229 224 219 224 223 217 219 218 222 213 223 222 220 213 224 221 215 222 225 221 219 225 233

 60 4 3 8 
 220 222 222 225 222 223 221 212 224 227 220 224 211 231 219 223 217 222 219 228 226 223 211 220 225 217 219 217 225 216 220 227 218 229 223 210 225 223 214 221 217 220 215 231 213 211 223 217 225 220 213 219 220 222 215 212 216 227 220 224

 60 4 3 9 
 214 207 215 218 218 212 220 211 225 219 218 213 222 213 218 222 227 223 218 219 228 220 220 214 221 216 219 221 222 214 214 221 215 225 216 215 217 225 216 222 223 225 221 217 210 221 218 210 216 222 212 221 222 217 228 223 218 213 229 215

 60 4 3 10 
 222 219 221 220 219 220 216 220 218 220 222 231 216 216 221 220 228 215 222 226 224 221 219 212 215 219 222 221 216 225 220 215 219 217 219 230 216 216 223 219 216 225 220 218 226 215 218 215 222 221 210 225 215 217 217 218 221 224 220 215

 60 4 4 1 
 333 334 332 327 313 332 320 331 319 325 343 321 326 328 338 329 317 333 307 313 333 334 323 349 338 336 345 335 326 330 321 345 321 333 327 327 313 329 322 322 331 326 328 324 342 319 333 316 327 326 326 329 329 321 337 332 313 331 314 323

 60 4 4 2 
 322 321 322 334 337 332 324 316 324 339 326 317 319 326 344 345 327 332 329 326 340 322 327 312 336 324 323 331 337 316 336 324 313 314 334 320 326 322 329 330 331 338 339 340 340 332 342 343 341 335 327 331 313 319 328 328 322 332 330 323

 60 4 4 3 
 330 356 333 338 332 315 332 335 344 350 318 330 309 325 330 333 356 334 337 330 346 341 319 333 318 302 324 326 316 310 350 341 350 320 317 323 336 341 329 333 308 345 335 339 315 345 334 319 332 334 332 323 333 326 342 322 333 308 338 333

 60 4 4 4 
 319 303 324 340 319 318 317 311 336 351 333 333 342 316 340 333 309 327 329 335 325 334 329 331 331 331 340 324 312 330 343 338 335 330 309 329 326 317 316 343 335 332 325 337 313 333 322 344 349 334 334 331 335 341 330 325 315 327 353 333

 60 4 4 5 
 321 307 335 335 325 336 331 319 325 355 342 332 320 348 333 319 318 331 331 330 321 328 333 315 306 321 340 330 339 341 330 337 334 334 340 315 321 350 321 341 332 330 327 338 345 337 321 333 329 332 318 324 316 330 338 321 321 326 344 336

 60 4 4 6 
 320 348 325 322 329 331 335 337 331 328 342 330 332 336 327 328 329 338 323 328 332 322 321 316 321 324 295 326 332 319 350 324 347 350 347 331 307 345 322 338 332 320 336 325 324 338 332 324 339 348 324 348 319 338 335 330 340 331 335 319

 60 4 4 7 
 318 322 317 315 326 332 326 336 334 321 330 333 330 325 333 326 343 333 315 328 317 331 332 319 331 334 337 337 323 336 328 338 324 334 329 313 340 314 330 335 332 334 328 315 347 319 332 319 327 330 327 324 327 333 343 337 349 337 339 323

 60 4 4 8 
 307 325 341 330 335 328 321 336 329 331 342 311 318 355 331 344 317 317 300 329 327 327 334 335 324 344 340 354 328 337 317 343 322 318 314 336 328 325 345 329 328 319 336 317 349 331 321 341 328 326 337 316 327 332 331 330 327 321 336 322

 60 4 4 9 
 348 330 335 330 329 321 343 325 326 328 320 347 324 347 328 327 326 341 327 327 325 326 328 319 326 325 328 336 336 352 333 332 342 334 338 312 329 329 313 319 346 329 327 334 325 322 342 323 319 334 332 335 340 352 343 330 324 350 335 346

 60 4 4 10 
 327 326 347 329 334 320 334 326 343 345 346 329 344 316 336 331 335 340 342 331 327 328 327 342 338 323 334 323 340 320 340 328 329 338 336 326 342 321 331 310 336 333 335 327 336 339 334 322 331 317 322 330 316 335 322 326 332 330 324 321

 60 6 1 1 
 51 90 127 115 107 44 37 64 114 88 41 40 64 67 40 120 83 92 110 50 126 119 109 125 109 42 83 85 95 130 42 98 52 57 87 75 75 32 76 55 65 112 104 74 63 107 109 71 95 67 95 38 89 123 30 38 105 29 114 110

 60 6 1 2 
 30 38 45 110 121 91 80 84 56 120 39 113 98 56 90 78 98 124 68 71 118 90 41 82 77 47 54 63 45 127 101 35 56 111 27 32 61 104 39 50 33 88 36 72 55 118 107 76 56 59 56 79 100 31 126 60 35 117 51 43

 60 6 1 3 
 68 44 30 45 70 85 114 76 110 90 98 45 95 92 102 65 53 102 101 83 39 45 112 86 91 72 104 39 106 129 104 34 55 100 75 79 75 83 43 84 91 27 27 28 45 112 80 52 57 74 32 66 74 92 122 85 59 29 82 52

 60 6 1 4 
 118 99 38 86 42 111 74 52 91 103 48 129 47 95 115 119 54 66 43 110 53 130 43 74 26 109 54 88 54 101 106 80 113 101 94 89 99 39 115 29 99 44 113 45 94 76 106 69 126 120 29 113 26 113 25 122 31 92 84 27

 60 6 1 5 
 128 76 28 98 44 34 56 126 69 112 26 38 121 120 111 48 96 111 125 124 55 74 68 78 71 91 80 53 107 123 45 43 74 113 49 30 76 78 29 121 39 55 64 98 80 98 78 46 69 60 74 114 62 69 26 126 56 93 42 128

 60 6 1 6 
 49 80 30 116 39 124 101 53 46 64 47 87 81 82 104 88 79 59 56 34 75 39 35 76 128 103 101 82 124 85 91 40 90 47 72 87 110 108 101 33 108 85 52 88 48 119 31 111 58 75 52 60 58 108 93 87 81 80 130 101

 60 6 1 7 
 25 70 111 56 29 74 98 63 41 69 61 92 40 63 63 63 29 128 103 94 112 81 40 77 86 53 64 35 120 92 45 28 106 92 105 102 130 128 73 67 44 101 53 113 80 52 74 83 120 129 70 82 91 33 89 33 89 120 81 78

 60 6 1 8 
 62 123 36 94 28 116 50 95 92 125 124 106 48 90 32 41 126 54 47 57 56 72 119 128 110 80 27 125 35 69 26 77 123 27 113 45 35 80 120 88 48 112 50 118 98 105 30 112 118 111 39 76 84 71 79 127 114 30 92 46

 60 6 1 9 
 86 43 95 118 126 94 119 130 126 43 129 124 32 102 30 50 35 82 79 104 37 107 64 55 126 129 83 124 115 113 55 105 118 77 113 52 106 47 116 52 109 117 88 78 105 127 48 100 91 120 48 50 52 58 44 55 25 42 113 63

 60 6 1 10 
 78 33 114 121 73 79 130 42 73 55 88 66 109 45 89 119 63 69 120 26 112 118 35 93 70 49 42 104 51 28 61 35 32 100 103 41 44 86 48 79 54 44 68 29 57 109 86 78 93 27 54 43 32 40 64 103 37 54 46 69

 60 6 2 1 
 365 335 239 125 140 263 217 298 135 350 160 365 227 214 211 203 210 333 138 286 270 244 206 282 214 250 188 211 326 238 188 182 302 154 299 306 141 350 250 242 182 212 199 152 329 203 220 302 313 354 207 303 205 187 226 120 197 257 314 165

 60 6 2 2 
 342 117 168 166 367 257 219 177 159 324 282 277 110 155 330 138 140 177 172 276 176 183 215 354 312 370 353 265 275 217 327 192 126 280 335 349 147 129 173 221 201 240 225 250 221 319 280 199 328 352 236 268 326 241 186 308 310 177 330 189

 60 6 2 3 
 205 220 264 251 346 331 252 158 132 321 172 210 335 259 150 163 347 248 257 285 288 193 337 176 198 163 124 127 118 235 297 331 221 285 268 304 194 166 350 129 317 219 335 183 332 194 149 202 126 126 309 350 309 194 182 339 177 249 113 163

 60 6 2 4 
 214 351 175 244 176 263 176 273 249 192 370 288 149 133 331 278 357 200 235 211 149 158 210 184 194 125 279 117 221 321 338 221 115 270 191 302 212 167 165 341 200 204 163 323 240 131 339 351 157 277 300 336 201 143 186 342 183 240 252 216

 60 6 2 5 
 289 292 159 231 157 197 161 159 159 294 137 270 319 367 172 128 156 164 350 262 302 338 132 239 184 210 164 313 224 210 149 308 224 122 228 197 264 300 369 150 135 273 210 204 203 262 192 132 133 319 199 207 282 259 347 310 145 321 197 233

 60 6 2 6 
 272 281 321 274 365 172 344 127 228 163 197 293 234 159 347 243 361 188 297 165 263 305 200 242 120 258 133 289 251 339 154 192 278 169 186 178 296 278 150 151 328 117 228 243 173 147 323 351 226 150 368 355 208 228 250 144 329 349 165 124

 60 6 2 7 
 146 124 123 284 318 283 299 358 333 180 316 356 264 142 280 190 165 168 136 350 215 206 136 231 325 338 201 334 293 270 214 298 116 226 153 181 201 212 281 171 297 138 259 285 294 327 216 151 190 201 288 162 116 234 325 167 161 146 246 168

 60 6 2 8 
 240 316 351 195 188 145 133 173 266 294 320 320 271 288 331 128 355 177 320 183 319 194 199 187 207 221 324 149 192 298 300 120 341 244 146 284 245 187 315 296 298 112 124 122 172 269 127 314 302 320 111 358 249 263 288 214 277 207 136 369

 60 6 2 9 
 203 325 237 292 303 368 254 146 172 133 245 160 261 164 202 122 345 121 179 210 219 160 195 314 316 260 271 340 319 171 254 156 267 252 294 357 273 347 307 208 234 165 354 258 295 196 298 355 186 282 169 181 341 204 126 342 333 199 251 146

 60 6 2 10 
 268 316 338 160 172 269 262 235 341 132 212 272 201 251 248 160 222 321 317 282 280 290 260 335 324 161 193 159 118 238 265 239 238 118 158 192 230 327 297 343 251 187 183 205 196 213 159 344 210 211 206 185 142 223 338 121 289 150 155 160

 60 6 3 1 
 214 222 214 222 220 222 223 218 217 217 218 225 218 209 218 213 218 223 221 220 219 224 218 215 217 224 227 226 222 214 221 227 223 206 226 222 221 226 223 218 214 218 227 227 219 217 217 223 212 220 234 218 218 216 221 216 226 223 224 224

 60 6 3 2 
 223 225 212 209 226 226 219 213 218 214 222 221 221 225 220 216 221 228 223 230 214 215 220 215 224 223 216 218 221 213 214 221 218 225 223 230 224 216 220 227 214 221 217 220 224 213 218 208 219 223 222 221 209 221 220 219 211 217 221 220

 60 6 3 3 
 218 220 221 225 222 215 215 223 214 217 224 218 219 229 217 219 221 214 220 226 215 214 223 214 226 221 225 224 221 217 217 224 216 215 220 222 225 229 224 219 229 211 219 225 220 223 227 211 212 229 219 215 225 219 219 215 221 220 226 221

 60 6 3 4 
 208 228 225 221 211 212 225 218 220 223 229 221 221 223 216 217 220 207 213 215 222 216 220 225 219 225 222 230 229 216 232 229 216 223 221 218 217 229 224 230 218 213 216 220 214 225 224 219 227 229 218 216 229 221 223 219 219 219 218 219

 60 6 3 5 
 226 215 216 218 221 219 230 223 221 222 220 213 215 223 217 221 215 226 222 222 215 219 218 218 221 227 222 215 224 223 214 214 218 220 221 219 223 222 225 217 226 223 222 220 214 224 208 219 219 227 220 221 223 221 219 229 216 216 218 220

 60 6 3 6 
 226 217 221 231 219 220 233 225 223 216 216 221 221 217 217 222 214 212 220 215 226 213 228 223 216 218 217 209 223 212 225 218 219 223 219 222 220 225 226 221 219 216 225 218 217 226 221 214 219 220 220 225 228 211 224 217 225 222 222 212

 60 6 3 7 
 223 221 223 225 221 213 225 224 219 221 219 216 220 226 219 219 215 220 221 220 227 223 225 209 217 219 218 217 211 215 229 217 225 220 225 223 226 223 221 215 228 225 227 216 229 221 220 228 219 223 222 219 219 230 216 219 213 221 227 225

 60 6 3 8 
 220 218 218 219 216 215 217 224 223 221 216 228 220 218 220 227 225 223 219 221 214 223 219 217 217 219 222 215 222 225 223 222 226 222 217 220 229 224 227 231 216 215 223 214 226 216 210 215 221 223 227 224 228 228 216 212 229 219 213 219

 60 6 3 9 
 224 215 214 215 211 227 220 223 211 223 216 213 225 208 220 234 216 220 215 216 214 222 224 222 220 213 212 218 221 210 212 219 222 223 217 213 225 213 222 220 210 221 217 222 216 224 222 227 218 221 226 213 219 222 223 219 217 210 222 221

 60 6 3 10 
 219 220 222 223 222 229 222 220 210 224 218 221 213 227 219 222 231 221 232 219 211 221 216 219 222 214 209 213 213 220 213 224 218 217 220 227 217 211 233 222 223 215 215 220 219 226 220 219 218 215 221 213 228 216 225 211 218 218 224 227

 60 6 4 1 
 328 329 325 317 345 331 328 331 330 348 318 324 344 331 326 348 311 305 332 327 315 328 324 323 312 326 339 341 334 318 327 331 333 347 330 344 318 351 331 349 332 324 337 311 347 332 337 337 340 324 309 325 346 323 317 334 327 315 336 328

 60 6 4 2 
 326 332 343 342 341 335 323 324 335 330 338 334 358 315 342 311 325 334 352 333 345 353 331 336 327 340 325 329 321 328 337 314 350 325 336 323 337 322 361 338 334 334 339 346 360 334 339 342 305 332 325 333 318 330 327 352 322 319 319 319

 60 6 4 3 
 327 321 316 336 347 325 340 338 325 332 338 332 321 337 304 328 320 308 328 329 346 320 343 333 335 339 336 342 358 335 346 347 335 335 329 330 329 324 315 321 318 323 332 335 345 324 329 343 333 340 330 345 333 328 332 328 337 334 331 328

 60 6 4 4 
 344 343 339 338 317 326 306 327 330 323 328 327 328 315 335 327 337 323 328 327 325 326 334 362 344 325 339 296 319 326 317 320 326 350 335 316 332 335 329 330 307 308 333 337 357 330 328 334 319 319 343 342 335 332 343 294 322 328 323 324

 60 6 4 5 
 331 312 331 323 341 326 333 335 332 315 335 322 341 322 312 325 321 332 339 323 329 338 318 321 323 331 323 348 331 335 323 330 339 315 312 339 320 317 323 298 333 310 327 321 325 325 339 325 340 322 349 321 337 334 312 338 329 320 336 346

 60 6 4 6 
 332 324 327 334 315 317 337 321 329 332 335 348 331 338 347 337 338 317 324 321 315 340 325 340 319 336 336 323 332 317 335 347 324 330 328 329 337 321 330 337 323 356 324 344 312 321 316 327 321 314 337 327 343 343 332 354 347 325 320 299

 60 6 4 7 
 320 342 321 324 330 313 340 332 335 341 338 340 309 335 339 322 333 337 318 330 333 330 338 340 336 330 330 327 326 324 323 312 337 333 346 320 331 325 320 310 350 333 323 333 324 317 335 334 338 336 357 333 338 339 324 325 328 322 345 345

 60 6 4 8 
 331 334 325 336 324 335 322 324 326 329 308 326 334 337 317 328 311 343 331 322 341 346 314 336 317 333 328 316 332 333 333 320 346 317 351 313 333 336 330 333 310 346 311 334 320 331 329 327 325 315 332 331 315 333 331 333 356 328 330 309

 60 6 4 9 
 321 347 333 328 325 325 330 328 327 308 344 360 334 328 311 331 323 341 327 334 318 339 342 347 329 340 299 333 338 340 317 333 324 338 322 342 322 350 322 336 335 312 324 331 330 348 328 329 340 348 318 326 337 335 341 342 315 325 330 323

 60 6 4 10 
 317 299 311 331 317 333 332 327 320 319 345 331 349 342 330 341 320 362 328 331 331 346 337 315 335 327 354 343 332 328 342 346 325 327 337 332 335 338 332 330 326 338 320 331 323 334 320 336 334 334 341 337 310 321 332 323 317 352 321 324

 60 8 1 1 
 82 91 116 73 100 64 62 89 58 50 58 101 34 30 25 28 78 41 117 88 48 30 100 88 84 40 71 38 40 85 96 65 65 90 106 88 60 75 102 129 31 58 107 89 116 103 98 26 98 68 91 61 51 39 80 77 116 44 46 75

 60 8 1 2 
 89 54 124 53 102 127 107 87 85 111 33 124 90 83 46 63 109 61 112 93 109 32 65 130 59 124 50 57 78 44 64 84 64 56 129 97 84 100 25 36 60 128 75 44 88 119 123 84 62 124 73 77 77 79 99 108 116 63 119 129

 60 8 1 3 
 27 34 25 112 112 72 104 118 26 57 98 48 68 101 66 80 86 94 38 109 129 129 65 117 97 35 37 106 56 94 43 101 80 102 40 94 80 64 73 74 112 69 84 96 103 79 78 67 46 110 88 114 61 56 37 68 60 34 94 78

 60 8 1 4 
 112 103 100 82 85 97 89 125 27 94 92 116 87 77 44 129 69 102 105 124 112 55 39 116 121 63 74 89 128 103 88 47 43 62 31 112 45 121 120 40 29 98 51 130 124 129 119 34 43 101 83 106 67 112 38 97 77 76 56 97

 60 8 1 5 
 119 30 70 122 100 71 32 56 51 75 70 74 30 126 41 119 63 126 25 127 52 106 60 47 58 77 101 32 64 29 103 45 81 28 122 42 123 91 26 81 95 65 59 124 111 88 32 67 110 116 58 101 84 128 127 60 69 93 28 121

 60 8 1 6 
 79 62 81 110 58 74 54 28 64 88 49 58 61 86 73 113 127 128 58 129 110 81 104 94 38 63 75 107 69 25 110 39 76 83 54 67 118 62 103 93 101 89 87 96 80 96 83 78 43 38 32 34 46 43 98 75 39 122 61 111

 60 8 1 7 
 31 121 93 63 30 86 42 35 85 36 39 54 94 65 41 115 117 79 127 111 50 42 67 49 99 78 69 68 95 72 47 96 33 129 27 100 32 87 85 100 27 104 41 65 79 28 27 44 95 73 41 41 116 105 127 29 58 76 124 74

 60 8 1 8 
 111 124 27 95 68 32 25 129 32 55 39 123 106 58 51 109 56 108 128 127 116 51 32 101 27 27 70 78 79 101 48 88 126 95 26 75 111 121 69 106 49 84 100 119 78 87 85 120 89 108 116 25 109 129 65 48 74 65 121 97

 60 8 1 9 
 90 31 28 118 48 95 104 90 52 52 31 120 35 26 82 75 105 88 70 117 36 38 109 122 73 56 122 57 32 102 98 104 40 89 85 71 106 127 123 33 84 48 76 70 93 55 46 54 55 121 60 82 86 85 48 111 32 31 111 117

 60 8 1 10 
 89 77 91 128 58 61 28 123 41 60 100 112 100 83 99 107 128 103 69 50 109 57 31 81 114 51 117 107 97 92 77 105 54 29 60 129 110 25 78 97 57 114 69 30 98 65 40 121 112 28 51 80 124 48 114 128 115 97 108 113

 60 8 2 1 
 111 132 354 351 129 267 152 182 175 209 256 350 367 203 111 241 265 157 180 367 343 154 217 271 247 190 167 305 219 332 121 248 330 159 293 184 231 168 360 172 281 251 116 338 184 218 217 300 274 166 125 207 355 226 253 251 183 369 208 316

 60 8 2 2 
 236 125 156 334 247 136 240 176 299 289 328 254 272 206 118 200 339 224 184 164 332 365 355 361 203 145 274 351 135 251 342 363 343 340 138 296 280 282 182 230 110 218 119 196 228 133 337 357 165 357 274 337 349 227 304 283 296 367 150 110

 60 8 2 3 
 255 222 196 338 255 264 167 259 208 176 186 156 164 261 193 117 203 178 213 168 215 359 337 252 233 360 146 332 325 267 173 202 240 121 138 133 203 335 152 360 334 317 274 340 358 284 151 294 253 181 285 183 320 149 172 281 301 229 278 206

 60 8 2 4 
 131 202 273 244 361 119 262 122 164 236 283 280 178 183 286 149 268 352 280 116 292 215 174 216 253 273 357 287 179 225 151 342 189 349 164 205 201 335 331 278 205 281 242 259 160 293 334 330 314 350 334 222 236 350 217 112 227 290 229 367

 60 8 2 5 
 275 239 340 115 223 183 360 210 268 292 356 150 304 343 280 174 183 287 175 331 193 270 138 366 261 181 334 337 159 359 140 226 126 156 241 205 164 161 206 161 264 297 331 192 268 230 140 250 123 181 358 219 185 250 316 221 142 201 164 149

 60 8 2 6 
 238 345 155 156 237 266 228 209 237 157 159 144 179 129 159 174 340 357 250 181 263 274 206 183 367 301 326 284 175 167 327 233 217 283 164 347 261 238 111 246 111 291 289 307 356 254 130 133 302 172 157 153 244 365 162 369 355 229 212 189

 60 8 2 7 
 254 330 264 330 311 200 268 148 328 117 351 367 274 313 307 148 239 237 116 178 114 227 348 222 184 132 131 143 230 297 275 130 156 323 369 303 131 176 299 229 188 259 299 157 255 365 345 300 175 159 208 304 226 133 170 367 368 177 119 276

 60 8 2 8 
 249 356 218 366 157 181 286 112 132 112 134 138 112 206 306 267 141 120 317 362 249 267 170 320 196 341 289 250 129 195 187 330 208 166 141 245 153 337 211 363 304 225 357 151 351 331 330 240 338 237 273 260 287 140 154 181 305 364 230 332

 60 8 2 9 
 135 167 283 278 225 119 187 129 135 323 227 195 205 344 358 271 253 339 265 309 176 148 305 221 234 305 271 178 140 150 342 328 363 189 267 165 122 281 137 368 264 358 329 174 323 301 234 330 213 218 364 213 325 149 122 367 155 124 304 201

 60 8 2 10 
 364 132 212 162 174 141 125 276 254 252 314 359 271 369 258 180 192 203 364 201 195 121 203 170 329 123 162 125 257 143 308 147 279 159 367 175 189 161 180 262 279 120 157 295 293 334 214 336 186 331 265 288 337 173 214 115 220 360 169 217

 60 8 3 1 
 218 213 224 232 212 212 210 221 226 221 224 224 225 226 223 222 218 222 221 220 222 223 219 223 223 216 210 221 212 220 219 219 220 217 220 230 224 214 215 227 222 226 218 215 227 222 213 223 215 212 226 220 215 227 219 214 211 220 215 215

 60 8 3 2 
 217 227 224 213 220 224 213 216 226 217 212 217 222 224 218 222 222 222 208 221 213 225 215 219 213 212 226 216 225 223 230 213 214 211 218 222 213 221 212 221 227 228 213 210 216 215 228 216 220 215 228 211 222 210 230 218 224 224 222 218

 60 8 3 3 
 222 221 219 225 222 218 219 221 218 219 223 222 231 213 222 224 215 216 222 212 212 222 221 220 218 228 216 220 216 218 219 221 231 216 222 227 211 222 215 218 222 217 224 215 220 216 216 222 217 212 223 227 220 218 218 218 216 216 217 228

 60 8 3 4 
 211 224 218 213 222 219 225 231 222 213 219 214 215 225 212 218 222 210 219 222 217 225 229 220 224 225 216 224 216 219 222 218 218 224 223 223 220 222 222 220 220 219 208 225 218 218 221 209 219 219 223 213 220 228 218 219 213 219 220 217

 60 8 3 5 
 214 223 229 220 215 216 222 222 216 224 228 217 214 221 229 225 217 223 223 222 219 211 218 225 225 224 223 224 226 221 219 218 221 229 221 215 222 218 222 218 222 230 221 224 218 222 229 226 215 227 222 201 228 212 228 230 218 222 220 222

 60 8 3 6 
 228 215 219 226 219 215 223 222 222 213 213 226 220 223 226 215 219 216 228 219 224 218 225 221 224 224 217 219 229 222 226 225 216 216 224 222 220 213 219 221 217 223 217 222 220 210 224 216 217 218 223 221 215 226 220 217 216 220 219 214

 60 8 3 7 
 221 217 214 225 226 224 226 219 224 214 224 223 227 228 228 217 211 219 217 223 218 218 228 218 220 225 223 211 225 223 214 221 223 214 226 223 221 219 231 216 220 217 224 216 222 219 217 218 218 214 224 217 218 222 226 222 224 227 227 218

 60 8 3 8 
 218 216 221 208 223 227 224 215 215 218 221 220 220 220 225 217 212 221 222 231 213 218 215 219 223 222 219 221 217 223 227 220 224 221 222 219 220 228 221 222 224 219 224 212 215 218 217 220 215 220 222 219 221 214 210 213 225 222 214 212

 60 8 3 9 
 216 218 217 219 222 220 219 223 228 220 214 221 214 225 226 225 214 211 205 224 216 210 222 219 216 212 220 226 219 215 222 214 215 214 217 225 225 213 220 223 222 225 231 221 222 211 215 214 222 228 222 219 218 221 220 215 223 223 217 217

 60 8 3 10 
 220 217 217 219 222 225 225 220 207 225 213 215 219 219 219 217 222 225 220 214 221 224 222 220 221 226 229 218 217 214 209 209 219 220 217 217 210 221 217 218 225 219 220 222 218 230 222 218 224 207 224 223 215 218 218 212 217 216 213 226

 60 8 4 1 
 330 340 328 332 320 345 328 305 351 325 315 330 344 331 332 335 306 340 321 335 339 343 346 332 335 301 329 331 316 332 341 354 316 341 335 336 336 351 329 340 334 324 328 344 316 318 328 327 321 320 334 318 340 315 356 363 303 323 324 333

 60 8 4 2 
 347 327 331 354 337 314 325 339 330 326 320 330 352 327 330 317 322 344 328 332 324 349 327 328 325 333 358 323 333 338 320 311 327 343 305 324 316 313 319 326 352 346 331 331 339 344 329 340 329 343 326 327 326 340 323 322 328 322 337 318

 60 8 4 3 
 346 328 340 310 328 328 342 351 344 340 342 339 329 335 318 326 322 355 327 327 336 348 322 324 343 333 305 336 334 326 320 316 314 330 335 330 333 333 340 350 337 344 353 339 322 318 334 336 335 315 302 338 317 334 334 335 322 326 346 346

 60 8 4 4 
 328 305 330 318 322 346 341 313 328 344 327 335 349 323 330 314 324 320 327 317 331 331 309 340 325 334 339 335 349 316 324 335 347 328 313 350 318 336 328 319 329 328 344 353 318 331 348 338 347 333 319 328 341 344 337 311 323 336 328 328

 60 8 4 5 
 320 322 342 343 331 325 321 332 347 321 322 322 340 325 325 358 335 336 323 344 338 334 345 364 324 333 348 333 333 342 322 339 342 323 313 323 328 335 337 333 337 325 330 342 319 323 323 336 322 349 334 338 318 327 312 325 335 317 309 325

 60 8 4 6 
 325 320 307 342 329 349 337 326 332 324 320 321 339 335 339 317 339 323 338 349 318 358 336 346 324 321 336 339 340 334 332 335 330 326 339 328 338 320 325 320 329 343 334 326 312 337 329 342 341 302 321 338 316 344 335 329 341 323 337 325

 60 8 4 7 
 330 326 334 325 334 321 327 336 329 336 324 345 331 332 319 342 336 340 323 328 320 344 342 316 331 318 323 326 324 331 335 328 331 332 340 332 334 337 312 336 323 338 330 319 341 329 304 328 330 325 333 328 358 349 311 345 334 329 318 337

 60 8 4 8 
 323 319 344 328 342 321 333 309 338 321 331 341 335 328 334 349 346 338 337 351 310 330 343 327 329 327 315 339 323 333 321 334 321 326 332 337 325 335 328 332 338 313 328 330 328 328 325 328 327 325 331 332 335 337 328 333 330 332 342 329

 60 8 4 9 
 335 342 322 320 332 346 337 328 339 310 345 343 334 339 331 310 353 322 336 343 335 333 320 330 334 344 323 328 333 333 335 353 344 306 343 324 341 315 334 327 326 318 335 341 336 330 344 336 329 314 337 333 314 330 327 316 338 333 306 327

 60 8 4 10 
 348 320 310 349 322 325 313 338 345 317 312 299 337 322 341 329 313 339 337 328 321 324 323 327 321 320 337 326 313 344 320 338 327 314 315 320 331 328 312 348 331 323 328 350 334 336 318 319 338 330 309 339 331 321 332 319 323 331 316 339

 60 11 1 1 
 64 71 69 48 90 68 129 36 89 84 26 42 126 125 91 110 64 56 34 118 109 36 125 28 120 113 81 49 109 66 92 57 83 95 118 50 55 122 99 111 48 47 84 84 118 51 56 43 59 95 64 44 99 70 44 30 106 69 67 44

 60 11 1 2 
 104 33 128 121 79 120 81 74 128 116 44 84 35 122 77 48 130 124 52 68 73 120 121 28 125 52 119 44 126 122 67 112 29 69 41 121 120 126 78 99 94 114 77 87 75 109 99 69 51 67 26 60 92 101 65 123 103 96 129 98

 60 11 1 3 
 49 34 39 86 88 99 70 110 107 119 91 56 46 54 53 94 105 64 67 100 120 113 48 128 42 80 123 58 104 84 99 83 122 45 36 79 88 43 117 58 111 39 119 93 90 108 73 48 47 108 127 98 96 54 36 61 107 122 115 26

 60 11 1 4 
 61 26 71 48 34 26 68 64 130 105 88 114 128 107 76 39 126 96 29 77 41 70 89 49 115 97 110 109 35 57 119 108 126 96 41 117 99 83 130 83 25 59 27 85 128 129 129 77 118 58 85 50 28 126 28 39 90 112 25 107

 60 11 1 5 
 107 122 96 93 26 67 115 80 25 61 86 127 89 111 37 48 127 88 46 84 101 121 90 102 59 107 124 114 117 97 73 128 74 95 98 82 49 127 98 70 68 71 100 75 32 115 93 42 95 113 29 51 57 57 48 58 65 55 90 46

 60 11 1 6 
 37 108 86 27 129 45 56 47 126 87 70 31 106 113 99 58 97 53 123 101 54 130 43 115 118 115 83 87 129 94 66 130 55 118 87 109 104 26 60 107 32 34 125 128 97 89 101 95 89 57 101 70 100 45 130 61 73 44 36 35

 60 11 1 7 
 37 56 40 80 121 77 51 93 41 54 90 29 125 68 60 128 45 93 68 125 29 112 111 109 29 90 105 103 57 50 111 103 117 117 109 117 128 116 94 78 67 93 115 86 66 53 35 110 106 93 95 81 57 124 56 100 49 53 48 30

 60 11 1 8 
 74 97 106 65 82 111 87 82 28 70 42 121 107 28 47 93 124 78 121 101 92 80 104 84 107 130 99 36 82 49 49 62 39 48 62 38 129 111 42 124 38 69 32 65 108 113 130 117 83 56 119 94 58 71 119 87 113 27 102 46

 60 11 1 9 
 124 127 67 67 107 50 26 70 81 93 64 26 127 121 76 80 104 115 35 35 112 95 60 58 31 62 33 98 101 63 51 38 25 89 32 84 62 63 26 84 32 40 44 49 105 26 56 55 33 39 43 41 90 82 110 127 84 58 42 38

 60 11 1 10 
 25 124 84 66 62 78 30 108 64 116 52 57 50 103 59 38 39 84 48 103 55 75 89 30 97 83 31 48 127 27 87 70 129 73 52 89 102 66 68 93 36 113 76 39 115 38 37 77 46 84 103 119 30 97 104 33 123 80 57 46

 60 11 2 1 
 271 186 186 139 305 262 140 352 268 123 304 221 357 130 291 254 132 311 299 199 318 167 353 116 157 141 192 174 195 133 152 193 326 339 173 270 130 291 342 195 172 136 299 175 305 123 311 227 299 294 228 311 307 230 181 170 166 356 322 311

 60 11 2 2 
 303 338 343 178 361 227 320 193 264 190 342 339 186 117 257 270 148 119 346 363 176 128 304 147 270 140 327 191 367 159 200 367 216 292 221 254 226 141 237 370 278 356 187 149 235 250 268 336 115 129 204 181 121 256 130 359 270 288 148 214

 60 11 2 3 
 261 209 229 139 141 320 150 317 175 366 300 175 298 223 252 211 268 315 119 302 184 364 232 138 236 311 336 230 260 338 205 312 223 357 248 235 257 139 342 250 178 311 325 268 250 207 149 348 186 256 224 247 183 355 154 260 242 234 299 348

 60 11 2 4 
 282 153 204 220 227 355 173 294 275 352 297 170 181 165 344 244 263 283 148 206 178 301 287 319 352 332 119 299 217 224 188 121 149 367 362 232 246 239 308 220 207 341 312 182 300 279 233 342 266 271 323 348 146 150 260 269 234 227 315 241

 60 11 2 5 
 145 359 366 218 164 197 184 186 162 303 368 275 265 327 158 218 221 340 205 118 128 283 221 122 280 287 314 233 334 311 286 202 366 335 257 243 144 297 210 336 305 341 316 299 225 348 220 226 297 314 196 150 134 159 360 169 343 196 292 300

 60 11 2 6 
 171 157 140 364 295 156 284 208 225 187 243 194 131 262 306 278 278 148 329 216 361 193 336 358 154 171 347 317 358 141 310 305 133 173 263 307 300 295 192 174 369 136 243 235 257 165 242 273 319 188 122 121 195 367 245 355 358 179 236 149

 60 11 2 7 
 114 243 153 180 240 212 304 171 176 135 205 116 166 351 334 217 259 240 200 205 136 349 158 148 298 297 231 280 309 356 219 211 135 170 233 358 334 205 305 112 268 193 130 314 221 334 135 315 351 224 144 238 267 211 134 188 337 302 235 110

 60 11 2 8 
 318 320 126 307 329 203 137 328 200 283 236 137 111 369 369 179 153 337 209 363 230 326 208 136 124 337 265 290 242 123 367 183 213 145 208 160 177 266 337 365 180 253 345 219 171 178 267 240 254 260 261 211 350 305 133 257 339 327 168 282

 60 11 2 9 
 346 332 198 315 140 251 240 342 205 162 220 179 298 174 258 182 366 323 264 221 265 113 367 200 288 268 258 326 326 241 117 198 177 336 330 308 189 210 272 369 183 356 293 267 258 251 258 363 234 338 312 351 363 363 151 165 216 255 123 164

 60 11 2 10 
 315 220 196 346 306 322 251 292 247 340 114 131 234 148 148 179 176 299 295 143 362 187 129 194 290 254 155 357 355 157 127 357 243 368 335 317 144 263 219 290 144 235 140 292 223 165 236 204 164 308 358 364 123 182 199 225 318 130 181 310

 60 11 3 1 
 225 228 227 214 217 225 220 228 225 223 212 229 223 224 228 225 222 226 215 215 218 213 221 214 226 225 214 218 213 213 218 220 226 222 229 217 210 217 224 235 227 216 219 221 226 216 232 221 219 217 220 214 221 222 223 219 220 222 215 215

 60 11 3 2 
 215 218 222 221 216 220 219 216 225 222 223 226 219 228 224 227 211 221 229 215 210 224 226 216 223 216 225 213 226 207 219 226 219 219 218 214 226 223 232 222 212 217 226 220 220 222 212 224 221 225 217 223 228 217 226 215 222 215 221 221

 60 11 3 3 
 219 221 214 220 218 210 218 220 229 207 218 219 226 218 223 223 219 220 220 216 225 225 228 217 214 215 224 225 218 213 224 219 218 219 225 220 219 214 225 220 223 218 220 223 215 214 220 213 222 220 222 224 222 215 217 227 221 214 209 216

 60 11 3 4 
 222 218 220 226 224 221 218 226 227 216 226 217 218 223 216 224 218 215 226 230 222 215 221 231 230 227 220 222 221 223 222 224 214 216 217 219 220 219 221 216 224 221 219 228 224 226 222 225 226 214 226 222 215 217 213 222 216 226 223 220

 60 11 3 5 
 227 222 223 223 226 218 223 217 224 225 220 215 229 218 214 214 216 211 226 225 224 223 218 222 221 221 221 225 212 222 217 210 218 228 219 228 221 215 217 227 217 223 229 223 228 219 219 227 213 221 222 226 221 214 224 215 219 225 220 217

 60 11 3 6 
 221 215 225 218 228 218 216 217 226 219 221 221 229 216 225 220 214 214 219 221 217 213 226 221 223 221 217 222 216 215 218 222 228 225 224 221 223 221 217 221 221 226 224 219 218 220 215 216 217 213 224 219 231 221 228 220 216 216 210 218

 60 11 3 7 
 220 216 220 215 224 230 216 221 219 217 222 214 232 225 221 224 216 221 226 224 226 228 210 217 214 218 222 227 213 224 227 215 215 213 214 228 228 222 222 224 218 220 219 215 221 217 216 214 220 214 224 222 215 222 219 226 219 217 224 217

 60 11 3 8 
 225 215 217 219 221 230 220 227 224 215 218 219 226 216 223 227 221 223 223 222 217 218 223 212 225 228 218 223 219 227 219 225 219 220 218 219 221 212 221 218 215 223 222 221 223 219 220 219 218 229 220 227 218 215 230 215 222 225 222 229

 60 11 3 9 
 219 212 223 217 220 229 223 225 221 222 220 221 221 214 224 220 227 220 223 227 225 222 220 218 221 209 218 223 220 220 224 213 222 210 224 221 232 223 218 220 220 215 219 219 225 217 220 225 223 226 214 224 220 224 228 221 218 215 220 223

 60 11 3 10 
 231 215 213 213 215 216 215 214 223 229 219 227 218 216 226 221 221 222 210 214 227 220 217 213 219 216 223 227 214 210 224 219 216 218 216 215 229 219 220 224 220 218 220 214 224 214 225 223 222 218 224 215 233 220 232 223 220 217 225 218

 60 11 4 1 
 321 316 335 330 337 330 331 320 327 342 320 339 325 343 344 334 335 345 326 337 326 334 324 329 349 320 339 339 332 313 326 311 340 322 342 320 358 335 339 341 320 316 357 323 347 349 331 332 314 334 317 320 348 336 323 331 335 325 312 308

 60 11 4 2 
 327 342 349 350 333 346 330 331 324 340 338 313 319 334 322 336 314 329 329 355 323 336 332 318 325 330 329 321 336 344 327 340 325 330 345 321 331 338 330 337 358 340 315 338 334 348 317 323 335 336 327 335 338 325 332 338 343 329 352 335

 60 11 4 3 
 314 339 327 362 337 334 338 329 333 353 338 343 327 346 324 336 332 332 332 319 330 327 330 335 337 326 335 308 313 321 329 338 336 334 324 328 324 337 339 318 326 328 316 322 323 324 338 335 321 333 335 337 329 345 346 344 340 350 326 333

 60 11 4 4 
 341 336 341 347 326 314 339 344 335 310 329 312 345 332 327 339 327 322 323 329 334 319 326 335 318 330 331 336 330 331 338 345 337 326 326 339 337 337 324 335 345 338 329 316 310 330 333 338 312 322 331 344 338 320 321 322 337 333 324 332

 60 11 4 5 
 331 329 320 321 316 343 325 329 336 332 330 322 325 336 312 323 326 343 320 344 323 329 332 317 344 319 333 338 312 318 326 341 326 321 327 333 323 327 320 324 333 324 335 328 326 324 321 335 317 341 330 328 326 338 325 322 312 304 331 324

 60 11 4 6 
 319 335 335 336 336 323 343 334 326 335 331 314 324 337 327 320 329 338 317 332 325 334 346 338 324 335 344 318 322 323 340 329 315 319 330 317 323 336 315 330 329 317 335 335 328 323 348 343 328 325 335 332 328 340 321 337 317 327 324 347

 60 11 4 7 
 325 333 329 325 324 341 320 319 329 331 311 330 340 320 318 326 321 346 324 338 332 334 336 333 344 328 321 331 335 336 341 326 324 334 320 317 338 314 341 338 320 336 330 337 354 346 338 315 326 343 302 312 327 320 327 323 333 325 328 317

 60 11 4 8 
 334 331 331 350 328 309 328 316 340 329 329 323 334 321 336 323 328 338 340 340 328 328 331 323 322 332 330 326 326 318 331 333 323 347 336 340 341 348 323 331 322 328 327 334 333 330 340 324 329 322 305 333 305 328 332 341 339 317 326 331

 60 11 4 9 
 334 343 332 322 330 328 315 328 336 333 334 325 311 330 324 341 331 331 335 335 328 343 325 341 337 337 337 317 335 326 332 337 321 348 337 329 319 332 315 322 334 323 339 339 342 318 356 325 328 324 329 323 338 328 328 315 341 338 314 358

 60 11 4 10 
 312 359 331 335 349 326 326 318 340 304 317 335 338 328 304 331 326 307 325 328 311 324 320 309 333 333 329 326 315 343 325 315 324 334 344 332 323 318 334 336 330 329 322 322 317 334 339 340 341 319 322 327 324 333 316 317 336 335 329 343

 160 4 1 1 
 108 55 75 35 52 99 101 130 38 74 51 80 25 33 121 109 48 66 55 51 41 51 111 31 91 78 97 91 65 86 76 27 79 116 122 45 27 42 87 97 91 85 59 40 54 106 73 114 77 50 87 94 107 63 96 47 46 111 67 88 56 35 51 97 55 89 94 113 31 99 63 59 48 53 61 127 79 26 112 89 119 33 127 111 30 110 94 45 90 100 110 32 111 29 104 110 79 100 95 51 121 98 66 87 50 104 78 100 57 99 60 106 121 53 111 105 41 84 97 31 39 80 112 69 74 29 61 129 123 50 123 29 120 115 89 122 72 129 88 41 40 64 50 86 80 124 70 30 109 95 68 36 31 70 78 99 113 97 98 123

 160 4 1 2 
 130 50 105 117 89 87 100 57 47 42 83 73 96 79 48 43 80 89 97 31 44 116 37 100 108 82 37 45 91 77 49 56 61 56 118 94 53 34 49 65 60 104 91 72 70 84 51 119 123 118 62 82 124 35 108 60 110 45 60 54 59 97 75 127 102 89 48 36 104 93 74 102 75 113 125 91 47 27 77 70 87 42 43 42 86 130 113 111 56 113 130 98 82 95 76 59 113 77 99 118 46 76 68 41 62 106 108 68 74 126 94 57 80 36 66 26 91 52 71 110 29 98 38 37 30 95 36 57 45 122 51 104 82 80 51 70 68 79 118 60 120 77 77 54 78 86 33 62 105 37 91 60 52 78 73 78 93 115 52 90

 160 4 1 3 
 121 126 51 95 125 101 43 113 122 44 99 54 65 100 124 88 117 52 47 56 69 43 45 107 105 115 58 129 26 126 39 79 56 59 36 102 77 41 113 71 34 63 101 35 95 106 74 47 67 106 61 59 72 96 77 46 96 63 44 111 114 40 53 27 91 129 98 48 69 68 70 101 51 44 26 88 67 61 105 68 62 82 31 39 58 128 45 43 38 78 117 45 129 42 72 129 64 96 25 112 126 30 126 61 119 130 79 77 92 35 105 116 84 49 93 65 122 126 50 63 54 94 59 126 58 99 95 48 101 128 93 89 36 126 33 111 39 109 29 105 30 130 89 30 97 103 26 34 105 113 80 80 26 58 33 91 100 77 60 42

 160 4 1 4 
 59 66 33 114 70 55 66 26 106 98 118 56 90 72 103 99 47 117 124 49 119 81 101 77 111 60 85 49 33 130 43 124 53 78 81 45 124 99 57 27 110 59 72 56 43 29 40 104 129 43 45 41 25 119 72 91 102 36 109 75 48 84 124 57 77 58 109 113 51 51 118 30 34 125 104 48 101 33 90 78 122 32 26 41 108 85 116 112 53 78 30 129 60 109 124 114 26 70 112 104 68 73 117 62 123 110 84 73 55 121 89 127 63 64 81 106 62 57 123 103 53 82 98 92 51 98 82 50 109 102 28 74 123 39 45 73 32 123 90 95 106 98 106 90 66 25 100 103 71 93 81 116 67 128 60 64 34 87 96 94

 160 4 1 5 
 26 86 112 80 43 71 33 127 101 84 41 108 62 84 121 122 95 82 54 32 124 33 49 30 109 100 62 69 113 78 42 49 98 90 50 93 97 45 31 114 110 76 81 99 129 98 54 110 57 29 111 68 26 121 67 115 122 39 98 118 81 67 82 31 28 127 54 85 115 58 99 103 100 87 86 96 106 112 69 31 25 85 64 62 59 80 59 98 31 40 59 72 73 44 49 101 126 39 71 72 53 92 53 32 66 82 37 104 32 120 121 82 107 35 55 117 48 126 101 72 114 107 111 83 97 99 37 120 114 40 61 49 51 84 123 112 52 49 87 79 106 82 107 90 64 97 46 90 94 76 74 88 76 97 87 43 68 76 76 35

 160 4 1 6 
 123 66 47 66 94 99 54 103 59 125 56 77 39 86 75 89 35 108 108 40 90 31 119 103 105 28 99 35 117 53 111 87 76 65 119 58 128 101 63 36 42 63 68 99 89 67 77 122 102 65 71 84 48 69 90 54 124 36 57 63 56 74 89 31 94 67 45 96 101 102 52 102 83 92 99 102 50 85 91 45 78 123 68 62 106 82 57 52 112 99 44 58 113 86 34 36 118 36 112 43 97 40 75 104 65 71 110 108 65 77 34 57 48 39 73 123 56 44 30 83 101 52 100 58 28 119 76 117 74 54 48 110 83 127 97 119 73 86 51 41 51 52 69 48 68 37 98 63 36 111 64 64 76 43 53 123 29 94 62 117

 160 4 1 7 
 106 59 41 88 27 78 117 76 99 62 38 38 76 38 44 37 95 74 46 53 56 34 100 108 85 107 113 111 60 32 68 36 39 44 122 130 109 90 60 128 36 99 70 43 35 61 65 41 96 56 101 29 61 61 46 74 119 51 79 114 51 129 32 25 48 117 28 34 105 39 106 105 62 82 25 41 119 95 72 114 59 113 31 103 64 37 26 123 109 93 120 41 66 77 80 119 39 33 26 105 94 124 31 72 104 87 70 103 28 48 100 93 34 111 41 95 106 66 90 28 77 29 58 109 119 61 79 121 115 103 34 69 67 115 41 41 25 121 121 36 37 81 35 66 120 90 85 76 125 87 108 62 66 65 33 50 81 63 36 44

 160 4 1 8 
 79 54 64 56 107 38 80 86 73 99 90 51 103 87 109 26 66 116 127 34 47 84 87 61 87 77 51 99 117 44 67 57 115 77 88 35 102 89 128 130 117 107 76 109 52 126 31 95 95 55 64 121 27 63 54 26 80 33 61 36 46 68 30 129 60 88 60 51 48 98 59 98 89 62 43 109 58 129 99 58 51 95 124 59 128 103 95 103 76 115 56 41 64 84 119 26 115 54 43 108 50 88 36 40 90 40 32 47 86 50 98 72 70 90 54 45 57 104 88 40 32 54 50 109 116 128 121 39 92 74 29 84 107 73 90 110 55 130 73 94 87 127 32 91 94 55 120 34 106 119 34 120 74 124 57 45 54 124 84 88

 160 4 1 9 
 119 92 38 126 130 92 103 91 89 76 58 41 44 76 95 78 62 84 68 59 107 117 117 112 58 123 63 91 83 82 84 105 119 103 126 26 93 30 91 79 116 47 94 107 124 32 128 113 40 61 93 109 118 122 69 122 129 129 53 56 44 35 98 119 103 101 30 69 32 109 105 87 48 82 97 117 73 79 45 103 64 40 99 26 119 106 31 56 40 98 65 46 117 71 69 83 118 84 126 82 75 83 93 126 55 32 39 84 105 114 109 70 98 91 54 42 54 95 119 57 46 96 27 105 85 91 25 89 73 35 66 80 110 42 49 123 127 106 111 107 77 41 60 123 77 59 95 128 107 99 84 79 116 81 40 130 38 54 64 107

 160 4 1 10 
 124 122 77 30 59 60 118 59 122 40 125 127 86 127 118 29 103 105 43 48 38 26 122 71 98 65 83 108 41 58 93 54 93 118 102 45 55 81 28 93 63 45 31 52 112 128 58 37 98 129 114 123 129 100 47 114 58 115 124 90 95 51 128 40 35 47 73 62 115 61 79 120 115 119 100 67 32 116 74 26 64 82 86 32 39 98 118 113 61 123 99 97 70 91 47 106 79 94 38 109 72 39 62 122 79 129 44 114 41 47 123 109 48 48 119 116 67 110 67 49 98 25 118 95 93 36 36 107 85 57 84 35 66 49 117 26 59 105 76 111 61 45 105 65 41 73 27 88 102 114 32 87 117 97 61 122 37 102 128 104

 160 4 2 1 
 159 249 261 324 244 115 326 118 249 150 337 127 256 245 126 287 281 299 159 250 255 294 194 298 300 178 332 135 337 159 120 214 313 180 249 130 286 319 235 212 237 282 117 257 241 292 296 210 186 226 350 181 218 193 232 176 235 277 137 234 239 198 303 138 194 146 137 250 367 230 167 147 234 201 345 359 306 305 209 171 328 261 249 328 347 112 234 252 128 263 217 218 366 282 185 245 261 203 143 204 338 126 216 216 293 164 311 289 173 363 257 138 337 363 291 201 124 264 328 128 256 259 117 112 293 221 251 250 307 261 347 277 351 155 282 324 298 256 189 288 315 219 353 331 171 135 322 336 276 278 254 322 161 361 120 323 200 260 363 310

 160 4 2 2 
 245 112 126 328 261 354 140 345 185 349 258 149 219 230 166 156 362 243 150 203 284 126 227 135 267 307 353 221 306 203 261 193 132 257 120 198 338 223 247 145 220 166 348 334 192 195 168 222 232 310 346 155 187 237 308 187 328 239 235 292 247 339 128 305 288 362 313 136 298 365 179 339 199 238 276 215 220 345 115 250 289 238 281 144 252 366 369 116 129 293 216 361 242 112 286 110 342 165 336 177 294 159 337 231 128 217 314 215 114 237 253 285 235 191 160 365 142 299 271 126 329 367 154 116 167 210 315 329 212 277 353 270 136 249 332 113 158 129 339 188 242 291 138 151 321 115 197 209 218 211 181 312 310 121 180 270 124 237 338 176

 160 4 2 3 
 194 194 225 149 242 177 222 197 323 140 279 231 132 319 362 234 225 193 135 326 144 312 311 195 210 135 333 303 370 260 256 304 325 168 126 245 280 321 226 332 348 323 217 302 128 118 232 343 317 366 250 328 142 275 366 238 291 324 139 246 318 166 252 151 357 352 239 277 265 121 201 287 269 366 259 220 163 184 284 275 304 218 348 213 137 327 330 298 313 127 244 348 110 299 147 187 187 259 183 325 130 263 260 273 332 334 144 140 324 336 146 322 128 116 358 308 212 160 350 134 135 168 330 172 325 187 302 212 351 207 297 355 270 324 204 255 291 339 326 220 116 329 154 124 255 160 149 286 125 308 354 228 161 139 202 186 177 336 220 278

 160 4 2 4 
 343 365 117 287 333 367 206 170 134 346 320 338 149 235 257 167 251 237 210 342 246 221 170 299 368 162 242 342 249 150 322 120 181 170 328 284 195 250 246 204 231 228 236 211 193 235 189 337 324 349 113 224 194 307 140 268 120 116 318 262 255 298 291 154 118 332 125 226 290 198 178 345 336 253 172 315 311 302 220 156 134 116 124 351 315 322 297 333 153 117 231 355 114 344 206 193 291 307 227 261 209 231 280 268 155 286 299 350 277 255 119 135 295 367 113 288 205 314 145 353 211 325 148 251 325 337 189 234 317 209 178 347 245 189 207 157 321 238 135 351 273 348 244 133 183 363 313 151 236 295 128 132 132 139 191 152 286 239 287 312

 160 4 2 5 
 166 128 210 306 251 254 179 287 164 278 292 239 310 276 162 336 127 167 226 273 243 355 217 245 160 238 208 313 331 118 135 239 357 223 188 342 263 168 173 188 318 194 207 125 338 337 126 210 314 364 145 186 315 146 136 196 135 158 216 113 265 359 197 271 367 365 289 119 110 130 301 304 325 315 148 151 201 127 167 159 150 138 181 181 313 158 174 141 132 241 266 265 280 291 336 183 168 186 151 156 208 162 224 268 183 188 134 155 229 342 219 370 177 351 142 270 277 205 236 184 138 304 199 274 158 318 293 331 260 241 157 336 247 367 257 133 361 304 260 211 270 336 233 306 324 207 317 328 215 297 126 324 349 304 221 148 354 285 229 190

 160 4 2 6 
 212 206 123 263 121 143 214 365 286 111 319 261 251 209 177 230 236 351 314 326 286 243 238 337 348 363 354 112 247 262 208 313 146 369 349 159 307 253 236 195 313 355 323 197 139 354 208 231 315 124 364 335 356 216 151 325 192 196 364 159 295 111 308 275 275 189 335 346 271 115 342 192 249 267 270 179 126 248 354 271 350 191 256 169 184 327 319 169 248 206 193 211 116 300 274 213 292 117 298 366 230 154 161 187 307 116 210 323 297 329 310 113 224 339 256 118 277 224 123 167 171 125 310 340 169 334 365 159 296 126 320 240 318 332 294 331 155 312 342 370 301 329 285 226 344 184 238 218 134 323 170 301 161 139 192 168 309 200 125 351

 160 4 2 7 
 360 189 158 254 183 285 340 269 124 218 254 133 224 208 269 333 215 196 269 340 122 314 330 190 305 263 110 364 359 206 135 260 180 326 192 126 364 278 270 258 290 145 328 190 356 239 298 341 246 155 117 194 265 204 228 273 235 295 125 159 150 334 117 345 355 122 121 221 250 110 266 282 295 165 211 221 265 140 304 170 298 289 313 277 359 249 150 129 297 152 282 275 146 294 192 298 153 114 268 242 357 183 241 152 334 204 321 242 216 229 333 350 116 278 306 257 194 357 303 183 270 198 206 305 324 348 262 134 317 361 368 228 336 340 296 360 314 210 273 129 303 359 262 122 347 225 286 187 351 281 275 208 336 369 238 292 318 345 247 288

 160 4 2 8 
 119 347 257 246 277 219 264 156 312 153 258 262 127 346 222 212 217 233 259 362 310 209 193 329 272 241 326 143 131 330 253 357 135 271 161 295 238 322 160 225 332 261 192 217 162 205 244 368 113 190 358 130 276 317 202 304 239 196 351 147 157 169 117 212 160 326 357 116 192 332 166 302 309 263 351 189 131 318 258 207 257 218 270 266 111 172 229 311 160 351 178 314 258 331 126 311 370 324 323 216 149 246 217 156 131 286 305 119 366 315 239 363 136 197 165 365 282 206 361 211 197 183 296 228 189 179 177 370 299 242 161 294 201 288 148 356 349 340 132 162 212 193 297 295 236 176 171 355 248 171 326 285 225 114 201 356 287 320 213 257

 160 4 2 9 
 127 290 285 295 125 359 218 228 332 192 365 219 359 291 181 312 141 172 282 310 312 140 248 211 146 303 184 125 192 159 336 196 122 203 220 117 253 320 181 207 113 132 359 262 153 365 348 353 360 135 140 121 338 120 176 112 124 124 205 246 124 322 290 134 347 117 322 327 335 353 356 365 221 350 185 270 142 367 346 308 313 126 178 344 251 346 295 267 157 300 211 225 196 118 212 252 173 140 268 144 185 339 296 287 289 254 279 344 198 215 290 340 369 350 126 188 130 205 335 353 124 367 225 186 110 189 285 199 135 191 243 214 339 215 122 121 184 290 160 278 204 287 287 153 235 366 191 145 280 209 257 231 311 143 110 260 241 125 355 116

 160 4 2 10 
 273 162 363 354 208 145 230 223 298 169 153 369 272 138 251 275 232 303 306 310 284 171 232 321 169 252 356 152 149 351 118 132 197 225 206 269 305 253 136 179 121 239 219 112 286 284 257 228 329 262 193 234 165 243 188 326 248 125 339 332 213 333 121 206 328 317 355 285 160 316 155 160 282 348 131 193 216 182 112 237 329 366 251 208 146 112 189 340 264 145 348 205 348 254 263 191 134 225 164 278 172 335 269 234 156 223 143 301 210 364 330 188 319 120 119 147 111 354 342 287 336 191 343 199 294 264 345 124 300 309 158 153 368 274 188 274 350 278 209 157 216 191 140 243 366 188 257 302 259 296 274 247 209 261 296 202 349 187 328 315

 160 4 3 1 
 229 227 209 223 219 213 224 223 219 219 220 213 219 218 219 220 221 223 226 226 222 218 217 217 221 218 214 218 226 228 222 212 217 222 215 221 222 218 207 220 218 218 220 215 227 212 226 215 220 221 220 216 219 218 220 218 229 219 223 223 218 219 217 225 209 215 223 224 222 226 223 224 226 214 221 215 213 217 220 219 222 223 217 213 220 219 212 216 220 221 210 231 223 224 227 220 212 219 220 223 219 217 222 227 220 231 223 213 221 225 215 229 223 222 223 228 206 220 224 220 222 228 227 216 220 220 223 215 219 233 226 225 225 219 226 222 210 225 219 214 222 218 222 225 222 213 211 224 220 227 210 214 217 215 216 218 226 211 223 219

 160 4 3 2 
 225 219 215 226 219 225 218 216 231 219 217 226 220 229 214 218 221 215 216 215 233 226 214 217 230 218 224 217 205 216 215 214 218 221 215 220 221 221 210 222 221 212 211 219 232 214 227 218 219 223 223 222 214 217 214 217 228 216 227 219 218 225 217 214 219 222 216 222 223 226 225 218 228 221 220 235 231 223 219 222 225 220 222 216 215 214 222 228 224 228 220 219 215 222 219 219 221 217 224 214 218 230 216 228 229 215 225 226 218 218 224 214 210 225 208 218 224 220 220 219 218 214 220 225 220 209 218 219 219 219 223 217 204 224 224 211 214 220 228 227 222 218 224 205 218 229 217 227 215 217 215 217 222 221 220 217 220 224 225 217

 160 4 3 3 
 228 218 215 223 224 221 224 213 224 206 218 229 219 222 221 228 217 222 220 217 218 228 222 220 226 217 223 219 224 221 217 219 218 221 226 212 220 225 214 213 208 221 217 221 220 219 218 211 221 221 221 224 225 223 227 227 217 213 224 221 219 211 214 221 222 224 219 228 221 224 220 222 220 217 220 229 217 221 215 227 226 214 218 220 217 216 226 218 218 216 218 225 224 232 217 223 230 225 210 219 215 224 222 230 212 219 220 214 220 217 219 214 221 222 209 216 215 218 219 221 225 217 226 215 226 226 230 216 216 221 210 218 221 221 220 213 225 228 227 219 230 220 222 211 224 213 219 218 223 207 225 224 234 221 227 217 217 215 212 208

 160 4 3 4 
 217 219 222 226 218 231 222 217 214 220 220 214 221 222 229 224 212 225 218 222 222 221 221 221 224 223 225 231 219 225 209 220 219 219 218 223 217 219 218 227 214 223 228 224 226 218 217 215 227 220 219 214 224 219 226 218 219 217 217 222 224 216 220 223 223 219 219 219 225 223 221 216 214 217 230 219 217 225 224 219 220 214 218 227 220 221 219 215 223 220 212 219 225 219 209 225 212 217 212 216 204 224 222 216 216 220 220 221 224 221 221 216 223 225 217 213 219 226 231 223 220 220 222 225 215 213 217 224 217 217 219 224 216 224 215 207 227 217 228 219 226 224 220 220 228 222 221 220 220 221 224 216 228 226 227 221 223 216 221 218

 160 4 3 5 
 217 223 213 211 211 217 218 219 228 228 212 214 215 217 220 221 217 226 230 221 216 225 211 221 212 217 229 220 224 221 223 223 222 218 217 216 215 216 207 221 215 219 218 219 218 223 219 229 216 214 224 220 218 220 229 221 217 222 215 224 211 215 219 218 214 211 223 219 216 223 222 221 216 223 214 218 220 229 222 210 225 223 229 220 223 221 219 227 227 223 227 221 226 228 220 224 217 222 219 213 211 218 221 222 215 214 213 215 221 233 226 229 229 220 217 220 225 219 217 218 228 213 231 215 225 214 227 214 217 221 222 229 224 232 222 217 212 218 213 228 228 232 216 222 213 220 227 223 225 230 218 216 220 221 218 221 220 222 224 216

 160 4 3 6 
 212 215 222 215 217 221 214 220 219 215 226 218 217 221 213 221 215 220 220 219 223 225 219 224 222 231 220 230 221 217 217 222 213 223 218 212 220 223 221 222 234 214 226 229 219 213 219 215 215 227 222 222 234 217 220 221 221 223 215 226 222 226 226 215 221 218 220 208 223 219 213 214 223 215 217 223 218 224 225 218 225 219 220 223 218 219 220 223 232 214 223 212 221 210 222 225 221 221 218 222 214 219 219 219 214 227 224 218 225 232 219 222 222 219 215 226 220 217 215 219 227 211 217 216 218 224 215 219 222 214 217 216 223 210 221 222 224 215 223 223 219 213 228 211 224 223 227 218 229 214 227 221 223 223 218 221 219 215 218 226

 160 4 3 7 
 224 225 225 220 217 222 219 225 223 224 215 210 232 220 216 221 213 216 224 218 210 221 225 218 219 220 219 230 222 219 216 225 217 224 220 219 221 221 216 221 212 226 222 222 220 221 222 219 222 222 221 208 226 223 215 219 227 222 221 230 233 217 224 210 217 222 220 221 229 230 228 215 223 217 219 226 223 222 220 219 215 219 222 219 214 219 215 220 222 226 213 226 226 221 230 219 217 216 222 216 217 233 233 229 220 218 211 217 222 232 220 219 219 225 222 218 221 218 228 214 219 227 224 227 222 217 217 226 221 217 219 214 218 228 227 213 229 215 233 223 221 219 221 221 216 215 220 221 223 223 229 224 219 223 216 224 216 221 221 211

 160 4 3 8 
 220 225 218 223 223 213 230 222 224 231 224 205 225 215 217 221 222 225 221 218 217 231 218 218 222 222 219 216 221 216 216 220 212 229 228 213 222 212 221 218 225 218 227 225 221 222 217 221 224 220 220 218 222 217 224 213 215 215 219 214 223 215 222 224 226 218 230 209 221 214 216 226 224 225 216 221 217 225 228 215 221 218 219 221 223 223 224 218 225 226 218 223 219 217 219 225 222 220 218 222 221 214 220 227 221 225 222 219 222 226 215 215 217 213 230 222 213 228 215 222 219 217 218 226 222 218 214 222 226 226 215 218 221 213 217 222 223 224 222 224 219 215 223 212 222 219 222 221 217 217 223 212 222 216 218 218 220 225 220 216

 160 4 3 9 
 216 223 226 218 218 226 227 221 217 229 214 212 228 224 220 222 214 227 217 217 213 227 218 215 219 225 219 218 222 218 223 220 226 227 212 226 228 217 219 220 225 221 228 224 218 220 222 219 219 209 215 226 219 227 223 216 222 210 219 225 228 221 232 221 219 219 215 225 216 212 218 217 220 219 226 229 216 222 218 224 222 221 211 218 223 221 218 223 226 223 220 213 219 215 223 220 214 214 212 226 216 218 219 216 216 216 211 215 224 231 222 220 219 221 221 213 219 223 222 228 225 222 217 219 227 219 229 218 213 214 218 225 217 225 225 220 217 223 220 217 224 223 226 228 220 217 223 222 228 227 211 224 214 220 227 218 217 212 231 228

 160 4 3 10 
 219 230 218 220 222 224 220 218 216 216 222 221 211 222 219 221 214 225 225 222 229 224 217 214 221 208 217 217 211 233 225 231 229 213 233 218 223 216 226 227 217 220 212 218 214 218 222 219 218 214 216 230 228 220 223 213 218 213 224 217 222 215 225 222 221 221 221 223 216 214 226 221 217 227 215 213 213 233 222 228 225 226 230 218 217 218 216 215 217 231 217 219 214 224 224 225 214 219 225 214 217 224 216 214 223 214 217 221 218 215 231 223 218 220 210 220 217 216 218 226 217 225 218 223 208 219 223 223 219 216 232 218 223 225 221 219 226 213 220 214 226 224 220 217 209 231 224 220 209 218 228 225 216 215 212 214 219 215 218 226

 160 4 4 1 
 343 337 323 323 332 318 333 340 343 330 326 330 335 343 317 329 340 326 333 321 352 337 337 320 315 332 332 336 353 319 317 329 347 327 345 318 340 342 319 330 323 332 320 333 330 337 325 330 320 337 344 334 337 317 328 331 335 319 322 332 320 334 311 330 323 321 345 324 329 347 315 345 326 320 327 317 326 314 336 335 339 338 316 322 332 324 317 321 328 325 337 338 326 337 323 338 329 310 324 321 349 318 311 351 322 330 327 333 325 314 338 315 336 325 331 331 325 318 348 316 334 341 332 344 338 316 310 328 337 326 330 323 332 332 332 322 329 336 319 344 328 349 353 313 306 326 343 339 345 339 335 336 341 322 333 345 334 327 328 333

 160 4 4 2 
 350 343 325 330 323 324 326 341 334 336 322 335 321 342 337 324 329 338 333 340 337 319 335 331 327 345 333 334 335 327 318 317 311 300 320 315 352 321 324 317 323 310 320 341 328 334 344 328 338 342 339 319 335 338 327 342 337 339 329 322 326 341 322 323 335 320 348 328 335 336 340 323 327 320 329 344 345 315 323 310 323 328 322 320 342 314 333 325 338 326 346 343 322 329 324 326 333 330 335 329 337 342 309 334 341 336 345 343 350 345 340 325 335 334 336 322 327 324 339 309 318 330 343 342 330 318 338 319 331 333 333 326 334 349 334 325 318 329 337 342 324 323 308 309 334 309 337 329 302 325 330 309 329 315 350 337 341 342 338 333

 160 4 4 3 
 320 337 336 346 335 328 342 326 343 322 329 335 317 332 331 322 335 335 355 339 347 319 322 324 335 333 333 357 327 321 313 339 316 314 308 350 344 311 327 325 334 339 318 341 313 328 321 321 333 334 327 340 321 316 354 331 338 300 309 331 304 323 327 316 326 341 337 311 319 330 338 325 339 321 331 334 317 339 324 344 322 319 346 339 332 332 323 326 336 350 321 337 299 343 335 320 330 314 323 330 342 324 310 322 335 337 331 326 333 335 335 338 335 328 310 345 318 324 318 341 341 316 321 335 321 332 325 323 321 321 328 324 339 331 339 336 316 324 347 338 330 316 324 330 311 327 340 317 307 322 334 329 335 335 322 343 323 319 326 320

 160 4 4 4 
 328 332 327 345 344 354 321 332 324 339 340 318 323 311 344 325 332 322 342 322 330 331 323 310 341 335 331 316 333 318 343 331 329 332 339 349 326 315 341 347 335 342 305 324 339 341 327 319 331 326 330 349 348 343 326 330 330 322 321 339 319 333 332 320 328 338 336 320 311 337 334 329 328 339 341 352 319 335 325 345 323 337 324 338 361 307 330 324 311 318 316 303 330 332 324 319 341 332 334 334 325 337 313 344 333 319 331 329 331 324 342 299 337 332 320 338 328 333 331 319 349 342 338 340 304 315 323 333 338 322 331 336 322 322 314 333 327 344 351 343 327 326 348 320 316 319 326 309 336 331 326 320 325 329 349 329 338 314 329 326

 160 4 4 5 
 318 313 341 319 328 312 347 334 319 350 317 321 335 324 327 324 324 339 355 345 320 318 315 342 321 320 314 337 323 325 346 330 332 320 338 324 328 311 315 353 320 320 341 342 324 334 337 304 321 303 332 327 323 344 316 333 319 324 328 332 334 320 326 321 328 341 327 326 323 323 319 327 346 332 350 337 334 321 349 325 338 327 327 342 325 326 332 334 341 325 318 326 326 352 334 351 344 306 335 331 333 331 345 343 348 334 330 313 338 356 342 342 329 338 335 338 331 341 324 344 340 320 320 338 325 329 322 322 334 334 314 317 334 331 342 329 331 351 322 317 347 332 346 331 334 344 326 338 319 348 320 336 326 332 351 326 329 347 318 337

 160 4 4 6 
 312 329 350 305 357 334 348 327 329 328 323 331 321 342 327 317 333 336 322 339 331 333 344 321 335 327 316 329 335 343 335 339 331 348 346 319 333 340 324 320 340 355 335 336 322 326 326 331 323 337 333 340 333 335 338 325 335 316 348 333 331 335 326 341 331 318 336 334 320 338 328 316 335 344 320 324 318 330 338 326 313 331 345 319 339 321 333 337 341 332 322 300 345 334 315 349 308 336 319 342 341 333 342 335 347 330 303 338 334 320 357 324 324 323 316 332 326 323 327 337 331 312 318 312 347 342 347 314 334 346 336 347 317 331 338 340 325 333 334 338 347 333 338 337 328 312 307 339 330 320 346 314 334 317 324 295 321 319 329 324

 160 4 4 7 
 310 321 330 336 330 343 300 338 340 312 316 317 327 326 337 328 335 313 324 329 328 335 320 317 338 306 316 347 322 330 315 325 322 327 325 332 341 330 318 336 326 332 334 312 308 332 333 318 333 312 329 340 329 337 341 321 322 323 355 336 340 322 324 324 298 337 340 326 313 324 333 318 331 327 322 355 330 327 328 328 340 308 315 321 337 327 346 318 338 327 342 368 321 313 325 332 321 317 325 315 339 337 335 335 331 336 324 325 325 343 337 328 331 328 314 327 321 325 314 314 318 327 310 326 332 336 338 325 332 338 330 307 328 335 334 327 336 317 330 332 316 313 337 333 321 338 318 342 320 329 328 346 331 324 328 330 321 337 312 343

 160 4 4 8 
 335 333 337 349 347 338 306 324 329 321 310 339 329 326 326 327 325 325 321 337 349 323 331 342 337 327 346 338 327 319 333 330 318 330 329 314 317 334 321 321 323 342 332 336 320 339 298 338 334 341 349 320 323 325 320 325 340 319 344 327 336 326 338 331 341 344 332 334 323 322 318 339 326 329 338 326 340 327 332 340 305 339 319 327 311 336 350 345 326 330 341 317 336 334 320 333 309 351 311 350 324 347 343 307 332 326 329 332 321 337 346 331 350 330 329 339 342 338 327 328 303 329 336 336 322 323 334 315 338 293 333 338 313 319 329 323 324 327 318 332 307 336 331 327 329 334 329 330 350 333 332 308 327 335 329 344 330 333 311 340

 160 4 4 9 
 325 352 315 332 328 328 336 354 352 320 325 339 324 319 342 338 336 313 321 334 328 341 341 340 351 336 328 331 319 337 312 327 324 316 351 320 306 336 344 329 321 330 336 328 341 322 325 330 318 330 338 333 326 330 339 323 332 344 341 343 317 332 323 308 339 347 328 340 326 336 332 333 369 318 314 307 335 321 326 318 331 331 339 308 325 310 331 321 337 328 326 329 347 333 350 334 337 319 317 323 342 350 328 327 334 341 334 335 324 327 331 322 328 322 328 338 327 348 334 333 320 318 323 317 322 322 311 315 332 323 309 335 345 352 355 317 316 337 316 323 332 341 333 318 331 330 322 337 325 310 322 324 315 323 331 326 344 329 324 317

 160 4 4 10 
 341 327 325 335 320 348 328 320 337 348 337 344 323 325 338 337 334 320 330 323 313 336 311 314 329 319 329 347 312 336 318 339 326 327 322 332 328 346 331 327 347 319 322 348 320 330 326 325 321 328 326 322 330 324 335 336 330 348 340 339 326 320 340 326 332 335 323 331 332 326 352 316 342 306 320 332 329 336 339 334 335 324 339 319 339 327 325 330 331 339 326 350 325 316 337 337 336 336 339 326 345 328 343 325 325 325 331 314 336 345 315 331 325 331 320 331 352 330 332 322 314 341 332 331 324 346 338 327 346 316 329 334 351 331 323 319 332 328 317 348 343 319 330 332 327 318 343 324 334 332 347 327 350 331 327 339 312 330 333 336

 160 6 1 1 
 96 61 122 48 103 29 79 113 74 129 128 33 38 82 116 99 57 127 41 124 60 51 48 98 31 74 70 122 43 42 80 99 71 104 99 25 106 78 112 111 35 27 97 111 39 117 38 98 30 72 115 57 101 119 44 78 81 84 124 129 122 105 74 66 104 61 78 41 71 30 66 73 68 105 53 37 91 87 56 67 113 118 75 105 124 125 113 67 51 43 42 100 60 67 75 43 38 74 97 108 26 64 43 64 48 45 54 27 71 46 110 79 81 97 120 127 107 59 76 62 112 86 81 38 73 82 25 46 108 88 70 56 125 86 32 108 80 46 102 98 82 46 80 117 101 106 109 100 28 130 39 72 121 117 46 32 48 96 34 46

 160 6 1 2 
 68 38 112 55 83 52 81 104 56 94 120 63 124 130 75 105 58 59 67 116 97 92 84 115 40 126 43 120 84 39 120 94 67 52 83 72 29 68 43 96 73 45 98 107 66 123 26 43 123 56 111 49 71 114 34 34 78 125 124 91 71 58 125 75 60 26 41 99 120 50 124 126 39 99 72 49 45 45 108 119 78 73 42 70 43 42 65 93 94 64 39 46 128 41 25 102 93 105 30 126 78 92 28 71 70 72 95 30 39 119 72 32 99 79 28 59 119 49 35 51 88 64 37 112 41 110 28 53 35 36 51 85 51 112 130 100 66 33 85 115 70 125 81 83 79 68 117 127 80 45 77 128 123 60 127 106 27 63 58 100

 160 6 1 3 
 41 61 93 104 98 44 66 111 38 88 37 120 43 77 44 61 105 74 39 96 127 85 129 73 124 122 66 69 115 88 82 52 103 113 130 32 52 112 76 120 116 96 27 64 75 47 64 61 74 52 117 58 72 55 54 49 37 67 34 78 101 49 85 101 50 74 80 45 81 55 85 34 104 48 113 116 89 129 38 105 62 36 90 121 122 104 54 79 110 71 76 102 112 30 86 88 88 106 101 102 38 27 38 129 31 78 102 103 86 65 78 121 91 76 56 105 63 104 41 120 96 124 92 26 53 109 29 42 52 65 82 124 80 88 46 40 36 32 118 44 112 108 52 62 45 60 57 113 30 45 82 109 126 72 98 80 68 90 88 36

 160 6 1 4 
 73 73 84 103 63 62 114 36 123 60 59 76 81 28 58 102 52 26 93 118 38 119 49 51 91 105 71 61 81 54 58 119 81 80 89 89 72 75 87 26 41 102 56 68 108 38 105 106 108 48 71 59 91 92 57 52 126 43 51 36 122 123 72 109 107 90 129 106 72 45 36 101 115 43 87 85 60 83 130 71 106 46 57 128 104 130 44 107 97 37 78 34 129 126 97 73 97 41 102 116 123 86 64 84 111 126 56 109 41 71 102 122 87 83 113 112 126 93 82 39 66 119 44 50 124 42 101 89 74 110 118 102 104 91 110 114 119 121 68 53 108 120 124 78 54 51 64 118 61 108 38 117 116 110 66 55 51 123 100 127

 160 6 1 5 
 107 101 124 60 106 54 130 35 30 47 79 25 92 112 125 84 129 94 129 59 55 127 64 78 100 111 101 64 80 33 38 84 116 88 97 69 89 55 98 124 71 70 72 81 53 47 62 99 31 78 64 90 31 54 104 105 104 48 77 69 119 63 85 85 84 75 35 81 43 48 34 62 109 78 69 42 118 114 122 91 96 29 73 53 124 27 119 103 107 75 28 25 54 103 37 61 26 82 70 119 81 115 81 40 71 105 74 119 60 72 102 65 62 119 95 43 91 44 26 50 78 120 65 79 111 86 128 79 126 115 51 35 76 92 112 91 39 27 94 34 115 87 56 116 31 30 26 106 43 97 64 81 105 113 48 100 48 104 110 63

 160 6 1 6 
 129 76 70 97 117 35 109 122 65 79 79 30 47 118 42 57 74 120 80 83 58 66 105 39 71 49 31 56 32 92 45 125 116 130 53 98 109 58 128 94 116 123 70 117 33 91 57 45 113 60 33 54 68 51 105 79 80 70 71 51 36 86 66 42 125 87 113 128 38 113 95 54 35 128 111 108 116 46 41 125 90 88 42 90 36 119 110 64 127 26 62 85 110 116 112 38 59 87 58 122 40 91 115 89 32 67 94 33 67 123 26 64 52 61 40 108 109 116 60 77 65 47 110 110 127 100 128 28 51 126 35 70 92 100 88 97 34 106 112 97 53 110 107 34 50 74 51 80 41 83 129 121 54 91 52 29 62 43 26 59

 160 6 1 7 
 113 92 130 59 121 47 48 77 70 73 95 33 60 30 78 46 28 75 43 88 91 83 123 115 59 128 88 54 81 61 26 80 93 89 37 36 121 109 78 54 70 30 93 52 48 95 82 122 57 56 104 49 44 37 66 82 109 90 90 106 59 41 75 80 100 113 89 80 25 45 51 61 55 83 35 55 128 48 85 83 70 32 53 129 56 58 30 68 80 69 95 114 86 62 62 29 77 94 60 80 42 60 115 79 64 71 101 90 37 120 95 77 49 100 44 93 88 86 101 50 112 77 68 47 57 88 78 40 72 30 120 57 108 88 100 41 43 71 43 48 87 25 99 64 53 26 79 50 129 102 69 95 101 60 83 80 37 95 73 39

 160 6 1 8 
 126 66 106 26 41 82 112 54 129 33 40 25 63 61 79 26 52 79 121 103 51 95 112 108 96 125 62 82 30 35 95 56 50 38 27 29 72 68 123 128 59 100 121 55 54 50 85 52 97 53 25 77 33 65 83 84 75 98 36 64 121 42 42 34 37 93 118 127 115 107 89 56 107 88 50 53 74 52 42 52 97 72 59 95 55 81 91 54 106 61 99 50 119 70 38 66 99 44 117 78 34 95 78 95 79 37 53 102 98 104 93 40 92 102 113 30 118 115 54 61 66 26 105 55 112 29 123 101 130 88 82 86 39 39 80 86 70 55 78 32 129 104 67 84 89 57 80 39 85 105 130 51 40 63 120 59 113 32 89 40

 160 6 1 9 
 27 80 59 46 91 62 107 80 115 50 55 49 81 63 75 123 52 89 36 30 66 117 116 127 120 53 61 86 106 109 116 121 125 74 48 77 34 38 107 72 101 105 115 48 54 109 26 125 86 87 29 72 64 78 102 29 78 51 46 55 124 30 50 64 113 69 52 123 97 64 63 55 38 114 41 29 59 107 83 66 66 83 107 122 71 26 54 109 117 35 55 39 76 103 42 102 117 40 31 108 49 110 80 45 58 42 121 25 121 65 95 80 87 46 49 71 82 74 126 46 104 126 56 56 62 100 105 95 44 83 129 119 45 127 100 53 85 64 95 98 43 35 79 56 41 105 47 94 106 116 107 107 76 62 69 26 25 91 124 32

 160 6 1 10 
 37 119 66 128 27 71 65 129 117 130 88 92 52 106 69 56 42 108 63 130 50 83 32 125 102 87 47 124 67 34 57 112 112 124 35 42 63 107 72 30 98 100 26 72 74 104 117 97 66 25 33 98 32 39 73 55 88 111 57 64 123 80 92 118 85 114 48 66 115 62 129 38 46 96 83 51 37 106 109 63 43 38 93 50 70 74 74 97 44 34 104 39 100 81 102 85 111 40 121 35 39 45 106 48 103 72 128 129 56 127 68 31 61 91 122 29 61 71 73 54 93 58 108 37 57 56 128 57 101 116 117 82 29 95 46 31 109 111 110 124 76 95 130 118 56 101 105 43 40 77 83 119 128 86 123 76 116 124 123 73

 160 6 2 1 
 207 231 223 237 184 130 235 211 194 205 171 330 142 277 354 220 234 176 322 363 162 111 367 312 185 164 286 323 132 239 294 288 291 251 252 237 177 266 306 365 329 223 304 350 224 264 232 184 360 163 343 347 271 221 244 237 246 151 146 363 296 139 170 190 147 367 141 192 216 177 194 315 251 316 266 343 355 286 147 300 167 293 299 270 217 157 262 111 202 167 309 230 313 317 163 327 145 226 237 283 259 307 358 327 353 164 355 331 219 179 216 273 359 309 182 302 342 153 345 343 198 330 113 111 244 295 196 295 325 309 155 175 133 134 230 115 247 302 184 289 369 360 145 368 358 213 299 219 291 120 220 282 210 237 209 176 325 220 332 270

 160 6 2 2 
 278 282 134 130 177 119 214 189 158 218 348 292 229 162 350 248 232 291 301 294 123 168 272 294 362 287 137 166 332 321 269 187 141 266 136 149 219 164 299 317 223 298 117 182 210 305 338 139 330 208 317 353 126 370 173 238 112 118 182 211 267 218 129 158 311 351 199 337 172 228 309 186 149 311 288 112 118 142 206 304 292 362 294 136 242 215 345 154 222 151 230 183 286 184 315 361 121 127 179 252 153 255 296 332 308 306 339 264 342 151 304 314 185 321 165 352 332 174 116 120 272 161 365 263 370 262 251 349 350 253 201 360 312 366 236 142 148 214 319 252 310 369 220 367 196 148 315 273 196 160 111 280 362 232 250 281 128 197 255 117

 160 6 2 3 
 189 363 299 182 220 240 151 203 162 342 143 312 270 249 271 230 228 186 359 189 245 282 243 268 191 159 147 145 209 337 311 363 158 207 255 119 317 160 313 148 180 115 327 186 148 369 366 348 351 138 339 258 115 354 271 188 265 138 326 142 226 185 277 117 350 340 188 197 268 344 139 148 292 146 183 306 339 344 338 328 326 251 309 209 333 364 286 157 116 294 185 137 255 251 340 155 219 295 178 113 110 337 250 290 186 283 169 113 341 131 298 171 320 245 255 275 278 142 253 119 253 320 292 120 197 201 300 275 122 124 120 114 177 258 216 184 217 114 154 285 146 148 235 204 238 241 150 266 338 125 180 269 211 217 273 317 249 158 356 170

 160 6 2 4 
 297 188 179 143 221 168 340 282 335 290 279 317 325 226 227 152 366 149 183 139 151 281 353 252 214 244 328 157 290 329 253 354 295 152 311 357 173 349 134 294 206 155 190 205 180 188 180 300 209 370 219 302 345 137 320 223 177 279 262 205 257 362 130 362 355 253 337 162 168 121 199 206 305 118 228 330 286 263 328 191 172 166 131 151 300 230 286 164 328 362 360 111 266 362 171 149 149 228 133 223 256 307 370 209 158 352 245 128 207 293 283 214 283 244 248 315 359 249 238 216 322 247 346 140 258 233 319 251 156 162 220 115 194 366 239 157 241 241 334 176 351 290 196 249 285 264 217 268 165 344 324 297 221 257 306 303 232 125 270 180

 160 6 2 5 
 189 359 180 228 153 121 130 317 343 236 168 272 286 233 238 241 184 312 169 363 180 249 187 127 203 330 142 281 341 363 171 314 327 283 168 358 247 210 338 217 370 145 164 171 159 154 244 200 246 328 333 270 168 251 299 367 215 144 119 306 326 190 183 268 362 114 204 190 269 358 296 230 137 178 318 154 300 335 182 267 218 181 117 185 215 364 363 295 270 297 342 185 225 213 226 213 228 143 270 288 310 204 241 246 193 303 181 195 217 188 183 124 342 209 192 258 179 136 128 153 173 130 212 204 277 123 122 268 125 165 160 272 165 130 216 311 188 227 307 274 359 368 305 184 343 183 286 360 266 123 118 339 225 117 157 130 118 140 255 306

 160 6 2 6 
 226 112 320 287 305 173 232 157 175 318 332 327 188 356 334 326 231 197 350 365 218 294 284 155 182 260 160 234 368 354 362 120 328 318 203 292 242 121 367 196 302 327 351 151 179 161 363 113 370 302 290 365 360 298 169 338 231 319 306 219 142 271 250 349 345 238 314 250 214 291 197 356 340 142 153 305 317 327 241 335 343 260 117 194 269 126 281 150 246 288 116 196 299 355 358 225 311 343 287 246 231 345 242 224 177 292 297 143 130 124 146 113 256 113 322 283 155 133 366 170 250 208 117 207 361 272 267 322 143 250 283 179 246 241 254 236 368 305 137 327 126 234 367 315 216 165 310 141 236 187 330 117 286 117 294 325 119 126 240 118

 160 6 2 7 
 257 331 282 355 130 325 173 175 283 207 126 171 213 205 334 163 189 242 256 207 319 140 121 295 210 219 190 173 115 152 299 148 310 197 365 254 241 338 195 176 167 211 318 273 120 241 281 225 141 142 122 329 364 165 348 238 305 283 206 304 287 327 366 202 173 265 286 117 165 335 176 268 317 124 207 191 252 173 338 323 273 235 143 362 274 370 354 329 191 296 233 159 134 241 260 278 287 188 329 167 121 123 254 260 342 153 171 341 342 339 276 202 294 363 369 254 154 187 168 348 248 309 210 370 210 319 367 153 122 116 310 252 360 301 205 260 228 269 118 241 131 236 290 309 147 366 144 200 285 266 215 234 240 328 325 361 279 288 285 257

 160 6 2 8 
 359 271 172 124 297 291 345 321 110 319 369 148 254 197 329 206 182 131 218 134 111 200 323 367 262 328 317 320 113 331 316 350 348 297 310 114 159 212 132 250 118 291 370 183 195 282 124 301 201 300 166 326 295 281 337 124 318 167 172 155 353 219 144 183 227 175 326 363 263 289 203 181 363 195 243 300 303 324 209 257 151 257 251 269 139 357 148 132 125 244 359 275 135 155 250 353 251 234 299 329 225 138 171 139 171 182 136 174 327 141 116 157 216 166 226 336 307 241 158 366 328 197 115 167 219 306 234 333 177 328 267 138 313 264 238 337 318 136 231 126 331 248 296 171 321 189 156 357 223 346 175 344 126 329 231 294 264 280 120 158

 160 6 2 9 
 239 193 229 252 119 328 338 264 370 227 215 313 326 222 198 199 154 153 114 286 148 218 284 172 258 272 148 128 343 238 351 164 172 342 285 210 200 330 187 208 321 124 162 231 262 218 218 228 138 239 110 177 265 291 237 344 185 110 170 235 118 211 344 346 236 124 115 198 270 329 183 143 261 277 133 258 244 354 244 261 201 271 370 321 317 298 297 262 127 278 179 284 328 261 201 358 118 240 116 120 338 229 366 174 278 229 237 232 198 282 210 246 245 353 324 208 369 286 252 145 306 357 305 277 208 177 209 156 222 319 171 213 238 130 125 115 204 357 309 370 257 282 210 144 199 329 261 353 261 269 308 135 303 304 347 247 238 327 126 112

 160 6 2 10 
 238 155 336 224 243 192 343 175 249 223 141 328 208 312 330 124 205 179 192 348 320 338 169 271 317 359 352 158 176 231 274 285 262 204 150 232 307 180 210 221 125 341 295 166 276 240 205 227 193 313 326 146 244 122 367 251 167 119 182 239 337 301 355 368 153 136 275 323 184 130 292 186 282 175 337 137 250 329 267 321 163 209 212 319 339 135 286 358 196 222 205 319 221 340 350 235 363 308 147 276 184 349 361 158 149 256 224 264 240 115 186 169 167 293 237 256 329 286 233 369 344 192 343 159 287 254 162 179 348 292 370 252 321 131 354 266 177 328 250 120 131 231 196 358 206 208 131 254 353 208 293 123 292 280 219 214 272 270 211 179

 160 6 3 1 
 225 220 211 226 222 215 233 223 219 221 225 222 225 214 215 222 221 220 222 219 216 217 216 222 210 222 220 221 223 218 222 222 225 213 218 216 223 216 224 229 212 223 219 212 227 221 223 212 210 217 219 218 218 220 220 219 226 229 217 216 215 216 218 227 220 219 225 219 210 219 224 214 215 222 227 220 223 222 215 220 221 217 215 219 216 221 221 222 215 233 217 227 227 228 218 226 223 219 219 215 220 218 225 213 219 222 228 220 225 220 224 222 219 226 216 219 216 224 227 216 230 207 226 227 222 224 212 223 223 212 214 215 213 215 227 224 214 212 232 219 215 218 212 222 224 224 219 221 227 219 215 218 214 219 224 220 214 221 223 227

 160 6 3 2 
 230 223 217 219 222 219 215 215 217 227 227 210 212 214 220 217 223 228 219 229 219 226 225 223 222 218 227 216 217 211 220 220 218 220 222 214 211 216 221 214 224 211 224 221 225 218 229 225 224 218 222 215 227 217 227 213 221 221 220 226 220 218 214 220 213 225 214 221 221 226 218 219 223 223 212 211 221 217 218 211 223 217 219 226 222 227 209 218 224 228 224 218 214 227 213 226 218 219 222 217 222 221 216 231 219 228 219 211 222 223 219 216 210 216 214 224 220 211 223 218 228 222 221 231 222 225 216 215 219 214 218 224 210 228 229 220 225 211 228 221 227 213 215 222 208 234 213 214 221 217 228 213 225 217 217 225 215 214 230 214

 160 6 3 3 
 224 215 221 226 222 222 220 211 215 213 220 220 224 221 219 220 220 219 223 219 218 215 219 218 223 218 215 212 221 223 220 223 217 215 218 218 221 227 220 216 222 217 220 215 223 216 226 228 218 215 218 217 222 227 224 222 218 225 216 220 223 221 228 217 207 209 220 217 229 232 227 217 229 228 217 218 221 221 228 214 221 214 221 227 215 222 216 220 220 223 218 224 221 221 208 209 221 213 220 222 216 221 221 221 223 220 212 216 221 221 224 216 230 221 216 219 213 221 212 224 214 213 217 218 221 217 218 218 222 222 221 223 216 208 226 213 224 211 225 221 221 216 222 220 222 219 220 225 222 225 220 219 222 216 227 221 215 224 210 231

 160 6 3 4 
 226 219 220 219 219 216 220 217 213 225 215 217 218 222 230 232 217 223 225 218 225 226 214 217 217 221 223 216 214 222 227 216 222 226 217 222 220 224 226 222 232 214 222 215 222 218 222 224 217 213 214 211 229 217 217 215 216 225 221 217 222 227 220 221 223 221 223 226 223 222 228 223 217 225 217 211 210 213 219 226 217 218 214 226 219 215 216 214 219 223 212 223 217 223 226 219 225 217 221 211 231 215 226 227 224 225 224 230 226 223 217 217 214 220 218 217 216 222 213 224 212 219 224 214 231 224 218 212 233 220 218 219 226 224 215 219 223 220 217 214 227 222 222 219 220 221 222 217 222 224 217 219 212 212 225 219 220 220 224 225

 160 6 3 5 
 223 223 221 214 222 223 216 208 217 219 215 224 220 224 224 217 214 229 213 215 215 220 218 220 211 221 213 227 223 222 232 226 213 223 216 225 223 220 219 214 221 221 218 220 220 215 219 224 211 221 219 216 224 218 221 209 221 219 220 220 223 215 215 226 221 215 222 225 218 207 227 211 224 216 223 213 223 211 223 216 213 227 213 220 215 227 224 223 216 218 214 215 223 223 226 219 213 225 227 225 214 215 213 219 215 220 217 225 218 227 221 216 222 221 224 214 216 219 226 220 214 220 218 214 228 216 223 223 226 222 223 215 213 226 223 219 213 216 223 220 216 223 220 216 218 219 214 228 223 231 222 228 220 226 215 229 218 227 229 218

 160 6 3 6 
 226 222 220 214 225 222 219 219 218 215 225 209 222 221 221 218 223 214 224 215 222 230 222 217 215 207 226 216 228 219 218 220 225 225 223 216 217 226 213 219 228 222 220 229 215 219 214 225 216 228 223 218 224 220 217 211 213 231 223 221 213 227 230 222 217 221 222 221 224 219 233 224 218 221 213 217 222 220 226 220 215 216 225 220 220 227 221 219 211 215 206 219 219 227 225 219 227 212 215 222 224 219 218 222 218 220 213 226 223 222 217 220 210 225 221 209 228 227 216 218 225 223 217 209 219 234 226 213 227 213 221 228 221 213 215 213 215 223 219 224 214 216 216 221 223 218 231 214 225 207 221 217 229 221 221 228 214 218 216 226

 160 6 3 7 
 220 216 217 222 218 224 213 220 228 230 216 224 219 221 227 223 214 213 224 217 224 219 220 227 226 223 223 210 222 219 227 217 228 218 221 225 224 212 222 213 213 220 222 220 216 221 223 220 216 221 220 225 217 219 216 220 219 229 220 222 215 228 227 222 224 217 221 210 213 228 220 217 218 222 227 228 216 220 216 227 221 229 225 217 218 212 226 218 221 215 216 223 215 220 224 222 219 223 219 219 223 221 224 221 219 207 216 222 229 225 232 215 219 219 220 212 224 218 220 225 223 222 218 230 224 226 220 213 224 219 221 227 222 215 213 220 221 225 225 224 223 223 222 230 224 212 217 222 224 225 225 220 219 222 230 222 217 209 214 216

 160 6 3 8 
 215 230 221 216 218 217 219 222 210 228 223 218 228 218 227 217 226 222 217 214 218 222 221 218 215 228 222 229 209 215 214 228 225 215 223 229 215 221 210 216 225 224 221 214 213 224 222 215 212 220 217 221 221 231 209 214 217 225 220 225 218 228 221 221 214 223 213 224 215 224 213 214 222 230 210 225 221 220 227 217 220 227 223 222 219 221 216 221 223 222 218 213 216 219 214 213 221 212 227 222 217 221 228 227 224 213 218 221 225 218 212 223 214 221 221 213 221 218 225 221 225 230 225 215 217 222 218 207 218 215 216 219 222 222 214 217 219 222 223 221 212 219 222 224 225 223 222 225 223 223 219 214 215 221 219 226 221 219 224 217

 160 6 3 9 
 212 220 225 216 220 222 219 223 221 225 217 223 225 223 218 223 218 216 216 209 214 219 219 225 215 213 214 221 226 219 219 220 230 224 226 218 223 218 216 222 229 220 221 219 220 220 224 207 225 226 220 215 224 215 225 222 217 217 214 221 217 229 212 221 221 218 221 228 216 219 220 219 224 214 216 215 220 216 226 215 220 224 220 223 221 223 208 218 221 218 217 220 217 225 214 222 226 228 221 222 222 218 226 231 217 221 221 224 221 216 217 221 215 221 220 219 219 218 216 209 223 221 217 223 219 229 217 216 210 214 213 228 214 214 227 221 218 216 225 220 216 222 210 226 218 222 220 219 225 221 222 216 221 219 220 220 212 210 224 225

 160 6 3 10 
 222 221 221 230 219 221 225 224 224 222 221 212 223 215 210 218 216 222 223 211 216 216 223 216 220 219 215 224 219 219 217 226 219 220 219 220 214 223 217 216 219 212 223 221 220 220 224 219 220 221 215 213 220 224 216 228 224 221 216 223 218 221 226 227 218 218 228 218 223 219 221 218 217 223 224 222 220 215 224 226 214 218 224 220 220 223 235 224 211 216 218 222 227 221 217 227 224 226 228 227 222 214 225 211 221 219 210 222 219 208 221 217 221 226 219 216 221 220 212 213 226 220 220 219 233 225 214 225 220 221 217 218 223 230 219 219 216 220 226 223 213 221 216 204 222 218 211 222 216 214 228 213 217 226 214 214 220 214 217 213

 160 6 4 1 
 329 332 344 356 329 318 317 333 346 336 333 341 329 313 362 329 332 331 329 322 343 324 337 339 327 320 330 336 359 314 326 352 326 326 334 333 321 346 332 334 313 329 338 328 350 342 320 345 343 326 327 324 335 326 336 342 328 344 325 340 334 344 309 341 337 331 344 325 320 341 337 326 326 346 328 326 316 341 330 333 336 331 317 326 339 329 348 341 326 317 324 329 323 322 340 333 345 321 340 330 327 322 324 323 316 335 306 340 333 317 339 337 330 347 331 327 330 337 333 331 335 325 327 346 307 330 329 338 325 327 327 340 315 314 321 333 317 324 322 326 332 335 339 314 303 331 339 319 340 334 319 341 322 341 326 341 361 327 327 334

 160 6 4 2 
 316 348 322 332 317 326 315 325 333 318 321 341 346 323 316 340 326 324 320 336 351 331 329 314 331 328 335 318 351 336 328 331 341 326 334 324 334 327 335 329 312 334 330 339 325 308 348 360 326 322 315 308 337 314 319 328 328 320 334 315 325 318 341 332 335 334 334 317 327 327 333 329 326 319 321 316 327 339 310 325 332 326 324 327 320 315 323 336 338 334 340 323 333 320 327 331 316 331 329 340 311 323 317 328 317 356 323 322 327 328 321 320 319 329 337 348 328 319 337 316 314 330 331 315 335 338 320 339 326 343 327 346 346 332 324 329 325 320 326 323 335 337 337 325 302 352 342 323 334 363 334 322 340 331 340 340 329 332 329 327

 160 6 4 3 
 347 345 325 326 348 348 327 338 343 317 317 320 309 334 330 318 346 325 320 335 326 325 321 336 330 330 320 335 324 316 352 332 343 336 324 314 329 352 320 314 358 331 318 323 314 335 346 310 333 320 328 328 335 323 319 330 335 342 349 313 323 331 340 332 331 335 327 334 333 321 326 335 342 335 344 325 325 328 348 328 317 328 332 349 319 310 321 324 340 331 320 323 320 322 343 325 316 314 304 336 326 322 351 319 324 346 338 346 357 327 322 314 342 341 314 306 314 340 323 329 319 349 335 319 328 326 334 321 333 342 333 327 320 336 307 354 331 325 322 334 332 338 341 336 339 324 332 324 319 340 322 329 326 326 324 315 338 330 333 342

 160 6 4 4 
 329 342 345 339 332 350 323 317 331 314 328 324 341 314 325 340 342 324 321 324 333 326 313 327 342 330 327 327 322 323 316 327 322 301 325 333 337 330 340 344 324 328 352 315 322 346 338 319 301 313 347 356 302 334 339 321 323 338 342 319 348 344 329 331 345 348 325 316 320 321 347 321 327 334 327 325 353 332 315 317 328 325 321 324 318 328 345 311 325 340 316 322 322 327 327 329 327 329 312 324 321 312 341 319 324 354 326 332 327 335 332 330 324 349 318 352 333 325 321 317 324 335 327 324 338 323 333 334 346 348 319 337 325 330 331 330 331 338 329 333 334 327 341 326 321 336 349 324 323 340 331 332 329 318 333 323 327 331 331 323

 160 6 4 5 
 331 327 338 325 335 310 327 310 318 323 324 316 340 321 323 335 343 333 318 325 356 350 340 328 358 343 330 327 346 335 340 338 333 318 314 318 344 354 324 313 344 334 342 326 335 343 331 348 337 335 343 319 318 339 347 333 317 338 326 331 330 327 328 331 312 325 345 333 329 325 350 339 327 310 333 332 351 353 335 335 335 332 321 346 326 317 321 329 340 333 330 338 331 337 314 313 341 320 325 335 331 334 314 347 320 332 345 337 321 337 330 334 317 349 311 341 319 352 335 336 327 337 324 318 345 317 322 318 329 333 343 361 320 325 330 348 335 330 336 331 317 321 343 312 320 335 330 328 321 333 334 341 348 340 350 330 317 337 326 317

 160 6 4 6 
 340 322 334 316 324 336 305 319 320 321 343 321 344 339 347 348 333 327 312 327 339 334 343 340 308 347 333 333 349 323 339 320 326 336 328 324 316 331 334 333 323 312 324 315 353 326 313 339 332 338 343 317 313 337 329 340 323 344 336 345 341 329 334 343 348 331 340 339 318 339 331 332 337 361 318 319 337 325 338 337 340 338 328 335 344 341 336 328 313 333 328 330 322 335 340 324 330 338 324 331 330 339 323 328 345 342 335 344 308 346 343 343 319 340 326 349 339 317 341 342 343 348 350 335 330 316 328 337 334 325 334 331 333 338 337 328 354 318 327 348 319 334 318 329 332 328 322 333 336 314 313 325 349 329 328 316 312 310 323 343

 160 6 4 7 
 339 319 321 324 357 329 307 341 338 336 316 326 322 316 331 316 342 325 331 314 343 327 317 328 346 343 334 319 340 348 303 328 327 326 331 313 338 339 323 328 330 338 340 337 319 334 335 317 335 321 329 320 318 325 324 309 338 329 320 325 326 333 329 343 337 341 324 340 358 332 332 318 325 323 327 332 334 330 315 330 338 325 333 337 343 324 326 324 315 342 320 324 330 344 338 340 345 340 326 317 335 332 332 312 323 326 328 326 331 342 334 326 334 342 322 318 314 341 326 307 324 326 337 314 320 320 323 323 324 326 327 320 334 313 319 350 336 335 322 328 312 328 347 315 332 323 319 335 331 331 318 324 335 353 321 346 325 318 343 330

 160 6 4 8 
 332 315 343 325 334 320 346 337 329 338 343 319 334 320 317 346 339 342 330 337 329 336 336 327 334 337 342 317 337 334 328 321 335 340 340 330 305 344 326 322 318 351 348 311 326 325 318 345 310 329 337 331 352 335 347 339 320 321 322 330 326 310 341 336 329 320 328 323 344 342 327 320 324 322 341 345 318 312 329 326 329 331 320 325 321 321 317 326 335 313 329 322 329 330 328 337 329 328 329 317 320 344 324 324 334 325 362 320 339 335 330 329 329 312 334 337 318 324 321 327 327 337 346 329 339 334 325 325 333 339 348 328 334 338 339 333 324 328 330 322 326 335 324 335 334 319 336 339 334 329 337 341 333 338 326 332 325 333 315 335

 160 6 4 9 
 343 350 315 335 346 353 312 330 334 312 335 324 321 344 349 319 326 314 315 337 326 329 336 323 330 332 324 334 332 345 326 329 326 339 335 344 341 329 335 319 326 328 334 349 333 323 314 317 325 323 324 326 341 325 347 320 315 339 326 346 321 320 335 339 319 346 329 328 326 345 327 329 328 304 342 312 341 346 334 326 329 329 321 336 313 333 323 332 328 329 331 333 331 321 333 316 313 315 316 336 324 337 330 338 346 328 332 334 314 335 352 330 343 325 338 341 310 331 324 331 324 322 311 311 345 335 314 317 320 334 322 331 333 330 343 328 322 324 334 318 350 326 314 343 344 326 335 322 323 319 328 315 325 329 335 318 336 334 330 335

 160 6 4 10 
 326 331 342 335 330 334 349 332 321 334 344 323 324 329 335 311 328 318 357 350 338 316 323 337 353 351 325 323 328 329 332 322 332 352 319 333 334 336 332 320 351 332 334 331 335 327 332 328 332 334 320 306 332 325 338 336 327 347 340 307 323 327 344 320 330 341 329 337 335 312 321 328 337 328 320 332 346 341 344 329 343 321 323 340 312 345 317 332 322 341 331 333 340 333 337 331 336 348 344 321 327 343 319 328 316 331 326 323 339 335 324 342 332 336 309 322 320 315 341 342 330 327 342 323 321 328 331 319 326 340 334 332 336 335 318 329 339 321 342 327 331 308 321 325 327 319 337 320 340 325 342 335 332 342 330 340 334 345 315 333

 160 8 1 1 
 77 108 85 69 92 71 58 60 84 64 99 32 100 106 46 75 115 103 97 109 91 65 97 76 127 71 93 64 118 42 42 106 70 70 78 89 99 124 63 77 52 65 32 53 85 96 96 34 34 95 103 38 129 36 42 53 99 78 37 56 101 27 29 70 87 125 77 80 73 74 84 74 109 78 96 126 103 33 85 111 115 123 38 40 119 106 91 111 79 102 121 45 116 118 92 38 128 49 94 123 110 39 51 30 47 123 55 34 96 83 99 70 78 119 49 103 93 61 88 41 50 121 96 56 115 49 104 31 44 32 53 71 41 49 96 38 50 45 82 106 87 49 54 97 102 80 110 46 69 87 43 119 40 61 30 127 100 79 29 64

 160 8 1 2 
 64 64 121 53 70 26 106 97 114 33 127 40 99 88 86 65 45 107 99 75 51 128 25 80 37 86 55 89 115 112 107 128 29 70 89 34 48 80 81 30 83 43 94 119 80 94 83 103 73 54 67 55 91 41 68 128 103 111 76 57 118 64 111 47 79 40 69 86 62 107 35 68 115 40 102 33 59 79 32 27 36 38 50 121 92 73 78 30 92 74 65 67 117 39 84 42 74 99 113 113 86 100 45 55 32 30 107 102 93 59 70 103 41 83 56 66 95 44 74 39 87 62 124 82 70 47 34 106 118 80 64 90 93 33 85 84 103 87 78 75 108 126 37 78 125 83 78 59 127 111 105 126 51 96 62 52 33 47 53 42

 160 8 1 3 
 99 93 82 75 74 72 82 126 75 99 36 95 75 31 27 118 95 36 70 126 34 66 57 76 69 51 111 68 48 126 43 103 49 94 31 75 34 87 48 68 86 100 108 38 121 63 63 122 97 114 74 72 46 119 120 107 34 40 92 36 51 50 118 126 46 48 121 77 31 126 93 35 115 72 72 64 114 98 51 92 35 119 29 49 120 78 45 36 112 99 49 65 26 92 123 66 30 80 95 108 89 125 94 54 91 37 105 86 94 67 91 42 88 92 121 82 79 114 88 102 91 25 78 96 126 68 53 113 71 54 108 83 101 28 65 72 116 44 36 114 54 108 60 125 57 111 125 67 82 113 35 64 65 51 74 46 98 42 122 56

 160 8 1 4 
 36 83 60 78 38 50 94 58 125 115 107 79 37 77 110 86 124 113 95 61 89 36 128 75 25 29 79 102 126 30 56 120 90 95 63 40 37 121 32 71 116 75 104 117 104 100 47 99 96 47 81 87 52 50 82 34 68 102 65 32 55 56 26 114 104 72 67 79 100 126 110 129 30 107 120 104 40 57 86 32 38 125 80 38 29 115 84 50 111 94 123 41 86 33 36 85 76 36 49 45 129 64 60 111 66 127 113 101 121 91 35 96 106 73 88 63 79 40 34 106 120 123 64 115 67 63 94 88 38 77 130 93 26 123 42 56 104 123 105 111 95 82 115 101 39 105 72 76 65 94 76 69 123 93 59 99 85 33 55 112

 160 8 1 5 
 113 85 98 122 39 93 64 103 109 64 25 110 73 119 94 92 116 41 80 74 54 86 54 63 27 97 71 105 32 128 99 112 60 96 73 96 48 123 46 99 70 121 52 68 124 73 72 98 93 28 36 112 123 123 55 51 47 39 111 130 79 100 38 125 98 108 91 51 108 66 31 126 103 70 75 90 30 110 78 92 107 97 37 87 38 97 122 128 94 92 130 109 121 44 101 63 67 54 96 108 130 104 110 63 54 28 30 46 92 118 38 31 65 82 73 101 95 117 61 79 96 31 51 45 42 99 45 45 127 102 123 96 39 36 87 118 58 75 53 87 95 103 44 42 121 80 106 88 46 75 70 111 33 106 103 41 33 120 86 32

 160 8 1 6 
 110 54 47 65 81 122 88 100 98 119 28 26 25 33 99 116 39 123 55 76 101 27 33 43 93 80 76 121 101 112 122 113 56 52 74 102 81 58 101 53 73 94 61 34 97 37 29 69 98 57 54 45 123 51 92 130 44 88 50 88 44 41 101 29 43 112 36 93 75 78 89 108 62 80 114 50 102 27 126 44 107 114 85 124 113 99 88 28 66 77 77 121 59 98 91 101 117 32 68 28 106 64 91 54 129 41 103 81 46 120 39 118 95 51 119 37 57 25 122 102 67 48 60 57 52 87 25 40 38 106 96 51 121 118 43 42 26 109 66 114 43 112 97 30 101 44 126 51 67 59 86 28 79 45 38 123 42 124 114 82

 160 8 1 7 
 56 43 92 78 60 124 33 93 126 117 93 57 90 108 70 89 79 128 97 123 29 121 38 38 58 43 85 70 30 93 116 62 70 95 123 50 88 53 61 103 78 105 59 49 120 74 110 96 45 87 68 38 56 48 39 129 41 58 49 25 130 56 29 39 107 52 29 51 41 65 52 111 60 64 115 33 28 104 115 62 78 114 107 91 130 36 107 38 51 68 82 119 73 111 70 94 70 48 59 54 90 27 86 33 59 39 82 62 41 61 25 127 91 85 87 101 79 94 126 129 93 63 110 103 67 96 77 122 109 59 91 58 102 76 45 64 122 84 84 127 99 75 118 30 60 90 36 93 116 105 85 50 59 87 122 101 47 55 118 26

 160 8 1 8 
 40 101 119 69 103 36 30 48 55 113 97 89 102 25 42 51 116 44 87 26 44 49 40 96 37 118 95 30 40 55 108 25 96 32 84 31 100 61 108 92 123 105 82 93 101 123 31 58 54 64 122 37 93 116 120 69 72 82 83 49 63 112 61 56 110 40 32 60 44 42 35 103 121 115 94 127 119 116 37 58 100 28 125 28 72 35 37 56 57 51 126 81 68 56 33 96 29 63 73 40 115 104 125 75 27 113 40 50 90 110 118 60 40 119 41 76 107 101 89 105 118 32 115 29 91 89 37 75 72 94 104 32 72 129 105 81 52 50 35 96 57 103 77 77 119 109 118 90 27 126 51 50 34 55 36 48 62 29 46 122

 160 8 1 9 
 111 43 88 46 112 124 129 29 57 52 38 68 49 126 129 74 34 64 46 89 67 47 47 63 82 130 83 75 123 52 32 96 66 61 66 69 103 63 79 28 86 73 124 128 34 28 50 99 34 34 123 122 59 114 127 116 44 49 79 102 26 70 59 40 118 63 90 25 35 112 67 48 97 121 114 83 47 29 118 120 32 73 102 31 32 105 68 100 83 114 44 84 130 36 121 87 70 66 38 44 113 35 52 82 125 124 107 130 45 86 38 39 54 127 28 109 33 60 78 98 90 119 89 34 84 32 28 88 42 77 108 109 90 78 91 43 53 64 123 33 80 45 48 53 32 90 37 112 109 49 103 63 33 114 102 61 25 106 63 76

 160 8 1 10 
 40 104 42 53 97 99 103 64 104 41 98 113 100 77 36 99 25 108 25 65 84 86 82 127 127 80 109 120 29 101 87 57 69 100 101 92 116 106 71 106 86 54 102 48 70 124 77 90 46 63 57 62 130 32 119 35 25 66 61 100 69 55 116 124 47 86 93 90 44 38 100 97 29 69 28 117 75 106 97 103 52 76 95 68 90 57 31 60 51 122 78 124 75 118 88 92 100 98 116 102 92 129 27 30 37 45 118 110 42 55 50 86 59 121 83 92 125 130 65 87 90 73 39 37 53 86 68 60 46 117 28 118 68 38 95 122 34 59 130 126 88 92 123 27 71 96 124 42 81 80 90 119 30 61 130 46 59 70 46 103

 160 8 2 1 
 237 240 269 169 168 166 254 157 240 194 175 193 364 173 172 261 164 218 127 323 250 253 312 367 225 326 138 160 175 160 360 298 243 286 242 318 340 214 334 167 348 242 188 120 227 118 224 244 222 162 125 297 170 370 117 236 197 302 321 261 267 301 260 112 358 287 262 146 128 167 226 369 222 139 256 225 311 344 193 292 198 366 368 253 201 320 276 270 370 222 230 189 163 207 113 157 276 290 234 354 210 226 207 146 337 132 256 146 261 210 368 249 259 333 358 123 220 217 177 207 278 368 208 177 264 343 301 309 237 131 113 223 113 126 339 252 266 114 120 140 162 129 158 282 171 206 270 340 355 135 266 252 265 357 203 247 364 333 326 196

 160 8 2 2 
 313 307 363 321 114 115 151 294 171 351 285 185 210 262 201 313 339 315 213 157 223 323 370 362 130 207 214 331 343 164 228 342 199 126 216 244 147 233 287 346 151 349 221 237 348 283 345 326 269 155 255 203 191 210 333 156 336 216 251 150 117 144 329 193 231 245 196 139 204 341 338 352 253 301 308 115 201 204 362 110 345 194 187 356 283 349 328 335 161 186 114 119 350 280 232 351 368 278 263 345 196 356 202 346 148 111 194 235 263 147 163 368 191 257 112 304 320 190 234 358 308 291 370 321 294 113 202 365 139 354 336 307 117 183 221 117 145 252 178 256 159 144 220 325 337 284 287 239 185 188 261 364 317 234 122 323 187 194 114 275

 160 8 2 3 
 144 274 150 346 140 162 183 296 180 150 113 291 337 216 268 266 125 262 237 357 341 330 140 296 345 351 233 314 353 369 293 112 176 305 349 365 119 335 350 111 134 154 333 223 305 272 294 134 202 150 254 286 150 308 232 110 315 221 129 340 341 280 179 113 316 121 208 124 348 160 218 272 205 257 112 125 133 234 213 174 316 216 303 183 196 273 185 229 149 343 213 290 216 315 159 292 191 322 290 148 135 363 344 368 160 278 223 360 184 316 215 314 166 343 357 276 223 196 307 334 243 195 350 289 194 303 348 325 142 197 191 160 298 161 144 171 172 254 121 296 293 173 133 237 261 154 182 160 294 130 305 118 143 296 364 326 173 365 292 304

 160 8 2 4 
 204 338 274 241 146 297 235 131 248 169 142 259 302 324 218 329 208 191 310 166 129 324 143 148 366 143 180 228 111 232 169 126 292 222 195 190 214 151 354 214 183 194 180 264 261 182 362 231 231 239 331 228 317 211 231 220 173 299 182 323 145 328 225 365 181 199 236 217 337 367 137 216 221 358 204 287 299 285 334 171 295 219 291 116 293 320 214 196 344 137 212 278 352 117 319 238 166 287 233 317 265 201 282 181 161 330 195 304 324 209 110 274 246 221 219 126 125 221 159 355 142 239 217 239 113 188 356 136 144 216 267 256 191 198 342 244 366 273 325 155 301 130 160 324 168 304 248 224 296 370 150 256 323 283 219 355 264 307 112 137

 160 8 2 5 
 150 282 117 275 273 180 320 148 350 282 206 158 281 284 235 287 290 170 327 290 328 353 342 139 271 349 202 353 164 156 335 357 200 116 303 218 155 165 208 249 243 303 216 349 351 344 250 284 174 186 360 129 301 244 332 306 248 132 155 199 131 188 341 167 165 154 263 287 117 135 162 276 295 305 145 364 277 211 229 244 289 334 241 222 263 313 192 174 229 254 358 363 162 245 275 284 347 329 198 141 210 271 144 257 258 254 171 200 290 218 292 130 316 358 198 191 295 272 246 123 359 311 173 250 175 132 178 182 217 314 364 347 286 195 344 143 359 163 287 118 278 282 287 350 203 142 300 359 278 150 224 338 356 304 251 288 288 117 113 134

 160 8 2 6 
 314 322 124 145 280 368 265 183 234 160 186 193 186 261 226 284 275 350 316 309 178 343 249 352 223 370 251 364 302 167 300 121 228 188 315 298 281 170 300 145 347 370 302 124 167 209 281 179 337 363 234 178 258 116 111 308 176 268 337 346 169 188 222 233 241 144 195 267 227 342 366 263 312 325 152 325 142 262 145 158 196 368 287 178 317 263 257 365 222 298 138 342 213 142 279 244 322 187 164 135 328 165 161 265 360 313 349 338 265 115 286 313 298 285 120 260 122 354 251 365 316 236 232 179 246 240 252 252 353 308 205 367 237 163 302 320 342 262 184 274 343 327 199 321 166 320 287 361 234 184 222 284 301 140 189 302 191 345 247 110

 160 8 2 7 
 304 260 234 341 308 134 261 259 204 219 214 276 220 233 176 208 247 297 352 367 278 359 173 185 276 354 248 240 265 283 223 255 176 197 268 222 173 122 220 212 180 274 315 179 369 125 126 301 185 320 266 293 295 172 295 265 321 290 157 162 225 222 181 239 179 295 311 272 187 324 235 347 242 139 318 322 233 308 143 184 288 208 200 272 147 273 131 168 160 191 120 195 147 268 283 316 290 323 179 213 219 163 262 258 339 277 280 239 264 311 195 262 198 370 141 276 139 117 193 169 110 155 159 183 193 348 211 166 366 358 290 267 367 284 300 309 279 158 213 111 190 170 321 220 202 147 320 115 255 230 203 134 132 299 279 355 299 324 190 239

 160 8 2 8 
 363 213 169 116 240 340 341 172 273 315 231 334 297 266 145 163 350 204 147 125 276 347 329 178 310 361 326 282 344 286 316 150 232 364 269 203 173 119 183 339 155 209 291 264 291 110 145 233 119 303 267 217 283 138 237 221 180 361 222 125 122 258 234 360 216 237 293 313 301 220 284 299 233 134 165 257 225 242 269 141 321 228 175 284 203 112 275 363 204 199 112 317 296 349 245 156 363 234 259 185 270 162 361 362 199 260 249 296 303 336 129 225 318 163 174 315 118 365 169 248 181 173 239 222 142 341 292 196 251 325 287 202 359 210 149 236 362 351 233 175 175 169 255 274 258 292 318 188 311 120 328 290 315 178 311 348 156 362 214 156

 160 8 2 9 
 218 120 191 325 360 281 209 192 249 218 337 332 166 357 204 233 262 178 212 350 343 298 135 211 122 177 348 283 280 239 158 250 197 181 179 139 244 137 193 159 197 309 288 261 190 152 305 346 364 166 231 115 357 142 320 293 329 227 117 234 348 117 117 350 123 256 246 205 326 143 177 250 113 311 368 125 170 239 268 115 139 216 279 319 178 306 328 334 310 168 341 126 162 222 323 276 312 258 228 186 318 316 304 211 311 338 128 277 255 266 366 291 262 195 269 188 329 364 143 172 366 334 182 152 197 220 309 240 321 243 351 224 133 139 306 233 295 212 240 175 254 130 110 193 312 345 166 139 233 322 339 350 303 208 330 315 232 358 201 256

 160 8 2 10 
 324 286 227 321 124 170 219 166 121 184 222 159 294 213 355 246 156 148 204 282 128 295 295 287 256 168 364 364 222 322 139 261 117 174 260 318 182 316 121 302 198 266 143 144 303 145 269 301 160 292 267 330 366 311 244 224 266 211 251 145 351 138 166 229 113 288 148 321 166 251 229 308 294 321 366 167 148 184 246 197 192 279 129 117 263 122 147 296 118 238 152 266 173 270 224 175 134 198 212 129 204 162 302 295 182 120 355 247 139 147 296 240 333 151 138 192 262 323 154 328 328 265 357 272 347 268 273 151 309 136 188 306 249 267 213 151 274 235 273 120 265 312 331 254 312 212 222 232 230 138 314 179 134 212 163 237 167 235 197 157

 160 8 3 1 
 218 215 221 211 222 222 227 219 223 217 220 220 224 218 216 223 229 219 218 218 224 223 223 215 222 225 221 212 225 220 227 222 220 223 215 228 225 230 224 225 226 222 216 219 226 229 215 216 225 214 214 223 219 222 221 226 217 224 220 222 224 224 220 223 226 221 220 215 232 222 225 217 217 217 223 212 216 218 223 213 219 229 221 231 224 218 226 215 219 220 220 221 215 218 229 219 222 224 214 224 216 226 218 212 216 218 214 220 224 215 217 219 222 219 216 210 222 218 218 221 215 224 214 219 217 220 217 218 215 214 226 222 224 223 216 221 223 220 227 222 213 221 220 217 216 219 222 220 222 223 226 217 215 226 217 217 217 220 222 215

 160 8 3 2 
 218 217 224 217 217 218 216 226 215 232 212 211 216 220 223 219 225 214 219 224 227 222 212 215 217 225 215 220 226 211 217 215 221 228 220 216 225 207 220 219 220 215 213 222 220 224 228 226 213 219 225 212 216 223 221 223 219 209 226 216 214 211 218 232 216 220 216 221 213 228 217 216 228 211 227 215 224 226 211 227 219 219 219 218 223 219 220 222 221 220 220 227 217 216 214 223 226 223 223 228 225 222 210 218 215 212 223 213 224 215 222 221 227 226 214 215 224 221 226 218 229 215 219 225 218 217 214 217 220 220 219 221 223 216 222 218 214 224 212 215 216 229 218 224 214 220 225 218 216 218 218 225 216 226 210 231 220 217 219 222

 160 8 3 3 
 223 212 214 210 216 221 221 223 224 224 218 222 221 217 230 220 226 219 228 218 221 218 223 219 213 216 213 231 218 215 217 213 218 216 222 215 231 219 226 216 226 223 218 215 222 230 221 213 213 221 221 214 217 223 225 228 223 210 221 225 217 224 232 216 223 220 225 223 216 226 213 221 227 218 219 219 220 220 220 219 219 223 224 226 229 226 223 217 219 213 225 221 219 229 227 217 224 219 215 230 221 217 225 221 224 209 230 218 222 225 219 206 217 219 218 222 212 222 219 216 222 211 213 217 211 224 219 217 209 230 222 220 230 219 218 221 225 217 213 224 218 218 217 212 215 210 218 224 226 213 228 221 219 214 220 221 217 217 215 221

 160 8 3 4 
 224 223 226 214 221 221 216 221 223 218 228 219 205 220 218 228 217 210 224 218 226 217 219 225 216 217 212 220 217 218 227 219 227 229 221 227 215 221 224 216 223 222 219 230 224 219 222 216 222 216 219 218 207 214 223 220 217 220 221 216 225 216 219 215 226 223 221 212 219 220 233 229 220 216 228 220 215 223 216 221 233 213 221 228 219 217 209 224 223 226 228 217 215 221 228 220 222 217 213 222 230 216 220 218 218 217 208 222 222 214 219 219 220 223 219 218 217 213 218 219 201 215 219 210 228 230 217 226 217 216 226 216 218 225 220 220 220 216 227 223 223 221 214 230 221 215 226 226 214 221 213 218 222 216 213 220 213 222 224 217

 160 8 3 5 
 224 227 222 214 226 219 222 220 215 217 221 226 225 213 218 218 223 226 220 222 219 216 218 216 217 229 222 216 219 218 218 204 215 226 218 217 228 216 220 220 217 216 218 213 220 234 217 226 221 227 213 215 223 215 221 217 213 212 220 215 209 218 216 219 228 215 215 218 206 213 224 219 224 226 213 221 225 216 225 215 222 225 221 224 223 222 217 218 218 226 225 221 216 222 218 210 214 214 220 214 219 214 224 214 221 226 217 227 218 222 218 215 220 219 225 225 216 213 220 223 227 224 218 220 230 212 216 220 218 215 218 216 220 225 217 224 217 216 217 221 227 219 224 225 218 227 215 223 225 215 218 213 221 216 216 225 224 213 214 209

 160 8 3 6 
 224 222 223 222 227 208 219 216 218 224 233 217 222 224 222 227 209 231 213 218 216 225 220 218 213 221 219 217 218 226 225 218 215 215 222 217 221 220 229 228 224 214 216 217 224 222 219 219 225 227 225 224 226 229 217 216 216 220 223 211 218 210 223 220 222 229 217 220 217 215 222 220 217 221 216 221 228 224 216 215 221 221 230 215 219 214 215 221 212 212 217 217 225 219 225 216 217 217 218 220 221 221 217 219 221 219 219 221 223 213 219 220 218 217 222 229 228 215 215 220 219 218 226 221 225 229 220 221 227 217 216 220 225 231 219 220 225 214 211 220 223 218 222 213 220 223 223 214 222 220 222 234 220 229 225 222 224 217 220 216

 160 8 3 7 
 220 219 209 212 220 213 222 218 216 223 228 223 231 215 211 212 224 222 225 221 218 217 217 203 224 216 228 222 210 222 224 222 219 232 227 229 216 213 211 221 215 227 207 216 218 230 217 222 218 228 219 219 224 219 222 226 220 212 229 223 221 213 223 222 222 218 215 222 231 222 216 218 221 226 229 226 219 212 216 219 210 215 218 222 222 212 216 221 211 214 229 214 220 221 222 227 223 221 223 218 214 221 230 218 215 223 222 214 223 223 222 208 224 220 223 227 224 221 215 224 217 215 222 210 220 214 220 215 218 216 224 221 223 229 225 224 225 220 222 222 220 218 231 211 226 219 221 223 216 215 218 219 216 220 222 212 223 226 221 226

 160 8 3 8 
 216 229 215 220 209 219 228 227 220 230 227 223 218 226 220 225 216 212 222 215 219 223 223 221 218 220 213 222 225 224 226 223 214 220 213 224 221 217 215 222 219 215 223 228 224 219 223 217 224 229 217 217 225 222 221 219 223 224 222 233 227 216 218 220 228 223 221 220 222 215 221 219 208 222 216 224 224 229 223 221 217 219 220 214 219 222 215 220 222 213 225 218 212 226 222 218 221 217 212 224 220 223 221 213 223 214 208 223 222 217 223 225 215 227 222 229 215 218 223 219 218 220 212 222 220 225 223 210 231 214 223 219 217 221 217 224 221 217 222 219 222 216 226 214 222 219 226 216 207 215 214 218 218 220 221 222 219 212 220 218

 160 8 3 9 
 214 216 222 213 220 217 221 228 222 222 221 216 227 221 226 217 219 215 220 220 228 219 219 219 214 223 221 221 210 223 220 225 216 207 226 215 229 213 218 215 222 217 215 223 218 224 213 215 219 223 218 220 228 223 219 216 228 223 217 223 225 223 218 212 219 224 211 227 226 229 211 220 229 219 229 227 223 224 213 226 225 218 225 224 214 211 218 220 218 221 218 224 216 223 221 216 214 221 226 218 220 214 218 224 221 223 218 222 213 215 217 215 222 217 220 215 223 222 220 220 219 213 219 224 205 217 220 219 222 221 222 224 224 223 227 218 228 227 218 227 225 227 213 218 222 231 214 226 227 229 219 211 223 220 223 213 217 219 222 229

 160 8 3 10 
 222 217 214 221 223 214 212 218 223 228 222 222 217 219 226 225 214 214 221 221 218 223 216 222 220 219 225 231 218 212 230 211 227 222 217 228 215 219 220 217 222 214 226 219 223 220 219 217 225 216 216 223 221 218 227 227 230 220 211 225 223 219 227 223 226 222 222 224 212 227 219 219 219 227 223 217 230 227 218 223 220 209 225 219 218 210 219 221 218 220 219 222 224 210 218 215 217 215 222 217 218 223 222 228 220 212 213 217 222 229 222 224 220 221 221 215 221 219 223 223 224 226 220 219 233 216 219 231 222 216 218 215 229 217 222 218 220 219 220 211 209 220 214 213 215 222 223 227 217 219 219 214 219 220 223 228 219 214 217 220

 160 8 4 1 
 321 311 327 347 316 331 335 331 333 344 337 322 332 341 341 328 335 339 342 343 346 314 320 328 324 323 325 322 319 330 312 327 342 334 324 321 345 330 321 331 328 331 338 333 317 347 325 310 323 322 316 346 319 331 326 320 314 330 323 325 338 327 342 315 341 335 327 320 324 346 337 334 336 342 332 325 315 328 342 324 336 298 342 326 315 312 311 323 336 330 326 309 340 337 324 323 335 328 318 340 358 316 337 324 341 329 325 317 329 344 337 336 333 321 322 334 329 339 333 334 328 338 333 323 317 332 317 324 325 324 325 332 331 339 365 330 316 336 343 330 331 350 335 331 321 313 329 323 350 330 323 323 332 334 317 326 308 300 312 331

 160 8 4 2 
 336 330 333 308 343 344 334 344 331 344 333 323 356 345 331 331 329 320 314 340 330 330 352 329 321 348 332 328 332 323 348 330 332 322 325 316 320 327 324 329 324 341 315 321 329 328 337 324 342 333 338 339 329 329 344 348 320 318 320 325 323 332 316 320 327 319 333 328 312 322 324 336 334 339 329 310 332 312 324 332 339 344 332 347 330 328 328 323 329 322 319 326 325 324 334 335 339 328 323 328 336 326 324 343 320 339 314 320 331 328 320 329 340 334 324 330 333 331 322 336 334 320 327 313 348 331 349 327 340 331 342 330 315 311 326 328 321 339 319 328 322 328 332 329 335 333 336 318 367 340 343 335 321 331 335 324 329 319 344 321

 160 8 4 3 
 318 339 334 319 316 330 356 330 330 340 321 322 333 320 316 321 336 329 331 339 323 330 355 324 354 358 344 350 329 338 327 312 340 340 328 336 331 332 327 329 322 344 338 316 326 333 323 332 329 330 338 338 341 328 334 339 340 329 328 315 339 331 345 330 315 296 324 321 332 317 317 344 332 350 336 331 309 336 337 347 338 332 330 325 329 312 340 327 345 322 341 339 335 335 318 323 343 326 363 340 328 349 336 329 338 326 337 314 339 327 349 329 315 342 329 323 324 320 349 337 314 340 325 328 334 317 328 334 320 332 323 332 319 330 313 327 328 324 315 326 325 333 349 341 343 327 333 336 320 321 347 350 327 326 330 338 310 331 335 320

 160 8 4 4 
 348 345 310 357 319 342 339 327 345 334 319 343 341 336 328 335 348 340 332 331 320 331 332 332 341 317 329 350 304 339 330 330 310 333 327 351 340 317 322 337 343 304 325 322 340 337 344 345 313 313 315 315 326 330 298 330 347 336 312 319 340 346 307 316 353 346 326 320 322 338 352 316 328 341 338 330 332 314 323 333 337 324 330 323 338 330 324 330 340 356 334 326 340 322 336 336 328 333 319 315 345 328 328 334 333 333 337 332 317 313 321 341 325 329 331 330 320 326 329 337 321 334 324 342 348 330 327 314 319 330 331 331 312 325 329 317 324 356 347 315 323 320 325 324 341 343 357 318 341 329 333 349 320 331 326 323 335 310 353 319

 160 8 4 5 
 328 335 337 318 338 322 332 325 329 339 338 333 343 315 334 320 311 316 318 321 344 344 327 334 334 322 352 325 328 315 314 322 331 334 306 335 332 342 338 324 318 310 335 308 325 345 334 317 296 326 302 315 319 316 335 317 331 343 344 335 346 325 318 340 337 342 332 320 328 324 341 334 337 317 317 323 346 307 309 328 321 321 331 333 320 323 319 317 320 326 347 322 316 323 328 326 326 313 319 319 315 331 318 348 328 311 331 314 314 329 315 354 332 342 331 357 344 332 322 334 334 334 316 341 325 319 324 327 310 328 319 322 334 336 327 314 322 317 318 323 336 309 324 314 322 342 319 344 325 345 333 348 353 326 339 356 331 338 326 323

 160 8 4 6 
 323 337 339 322 335 329 306 323 316 315 325 332 343 328 322 334 327 329 317 333 328 325 341 320 332 345 315 313 315 331 353 326 344 313 338 321 335 343 326 328 327 332 344 324 341 318 341 348 334 347 332 339 329 327 312 327 350 321 345 311 329 325 330 344 345 329 334 340 355 333 335 324 330 309 336 346 338 315 346 342 337 338 334 326 316 345 312 327 342 335 321 340 341 346 328 354 336 323 331 313 322 338 325 344 326 327 319 322 325 335 339 328 325 324 340 337 310 345 347 323 349 340 332 330 337 320 340 315 318 343 323 324 327 348 333 331 344 329 335 330 314 342 337 342 332 320 334 311 332 341 334 328 336 329 339 336 308 328 333 352

 160 8 4 7 
 331 317 348 346 330 329 317 339 344 323 333 331 321 331 332 327 326 342 331 326 317 316 333 352 335 313 328 327 327 312 326 326 324 333 324 326 317 339 332 336 339 337 340 319 327 329 343 324 329 335 332 327 345 327 338 340 339 335 313 328 354 334 340 329 327 308 345 305 314 313 326 341 319 336 348 330 322 334 350 316 328 328 330 316 343 344 347 342 327 334 328 327 349 324 330 333 321 324 319 347 338 346 330 323 336 337 321 343 340 360 342 326 327 324 320 331 351 330 337 322 350 337 337 320 354 316 321 342 319 312 333 324 332 318 332 348 339 328 316 322 336 333 324 317 326 344 318 320 325 320 317 337 338 326 343 313 328 340 329 330

 160 8 4 8 
 326 348 332 341 319 334 327 325 345 336 314 329 337 330 307 327 328 340 347 338 349 330 317 343 343 335 323 334 328 340 331 348 319 327 324 334 327 352 334 342 326 320 339 318 332 339 322 328 344 335 328 335 329 348 342 330 327 322 339 337 317 343 340 324 339 330 348 321 346 344 314 310 341 321 337 341 311 348 324 326 311 328 335 331 314 315 346 324 323 325 325 352 312 331 336 341 342 318 328 349 329 332 338 316 328 338 350 302 322 331 334 340 321 325 326 323 351 320 331 316 310 333 327 334 345 328 340 335 326 337 353 330 326 342 324 325 329 345 324 340 343 328 330 311 317 332 326 327 325 335 334 325 318 325 335 350 326 337 331 344

 160 8 4 9 
 353 340 342 327 338 344 317 333 323 348 330 330 313 316 316 313 300 313 332 330 350 343 315 330 311 332 341 323 332 341 328 332 349 313 333 336 326 342 328 342 320 323 336 326 340 320 327 312 336 322 327 345 338 339 326 323 329 317 321 337 327 338 320 348 324 339 333 334 338 339 328 336 356 334 330 332 333 314 311 314 312 313 330 317 335 327 318 332 333 321 328 337 318 320 320 334 339 317 324 333 357 340 346 321 356 332 343 343 326 324 333 312 338 335 342 343 319 330 327 348 349 332 318 322 345 338 317 323 325 336 340 311 328 327 339 328 319 313 308 339 349 318 313 341 332 320 330 312 313 311 312 335 335 323 333 315 333 338 328 336

 160 8 4 10 
 316 321 350 318 343 360 333 330 333 319 321 327 329 321 333 338 321 338 334 325 333 319 332 330 341 348 339 315 337 334 333 328 336 328 331 308 326 337 332 335 321 322 321 344 340 343 333 322 331 335 315 343 324 339 317 323 325 307 334 324 326 321 345 317 339 327 310 317 338 329 323 334 341 335 333 326 327 351 346 335 327 332 326 327 347 337 334 327 324 315 327 343 323 330 334 327 329 318 332 334 318 321 329 325 313 320 335 328 327 336 337 350 331 323 337 342 335 317 331 342 325 340 317 353 336 327 314 303 329 336 335 325 329 325 323 338 332 338 347 342 311 343 341 333 352 336 330 338 325 348 326 320 330 320 319 338 313 325 332 333

 160 11 1 1 
 71 100 70 41 85 87 84 83 104 121 116 80 113 39 44 103 107 125 85 42 34 100 91 103 114 111 92 38 100 124 95 112 40 129 30 72 86 80 91 120 61 122 120 52 93 82 48 90 94 101 125 55 73 111 74 95 124 42 63 67 120 26 37 80 86 38 104 51 28 77 72 108 89 42 114 50 43 129 108 102 129 32 106 84 97 48 103 101 92 105 59 95 90 102 64 80 116 49 70 54 109 108 58 30 113 90 33 125 48 128 119 64 91 130 65 66 83 70 73 76 116 29 94 111 88 78 128 29 29 89 54 120 41 78 51 52 128 88 74 96 63 113 52 75 102 40 55 130 58 37 62 117 53 78 62 53 65 70 68 57

 160 11 1 2 
 95 48 128 41 27 109 67 69 62 36 26 34 71 70 93 95 124 108 72 63 108 110 120 107 74 48 26 76 116 111 114 90 85 40 121 118 86 66 115 83 50 48 31 96 30 128 128 29 87 46 126 120 68 112 56 71 117 85 37 124 89 63 48 106 60 35 74 71 120 62 93 118 128 84 47 111 34 75 103 111 73 54 65 31 119 83 106 32 118 79 25 57 71 39 43 63 34 57 108 99 34 67 87 129 104 62 81 58 46 106 87 43 124 58 40 69 113 47 35 50 76 30 90 104 60 25 95 54 74 128 89 77 79 35 108 41 33 114 114 76 57 92 77 90 115 113 98 90 39 111 117 88 114 43 106 40 107 94 66 85

 160 11 1 3 
 63 35 80 41 43 45 124 56 45 119 127 73 61 93 73 109 91 39 110 114 56 86 74 121 128 76 39 100 29 98 29 83 99 26 41 82 91 129 103 39 90 117 55 36 119 75 57 68 129 78 63 120 64 56 45 26 49 130 38 107 106 99 32 61 85 60 84 86 119 36 48 106 106 68 51 119 44 86 79 81 93 129 120 57 122 124 108 38 94 126 92 27 27 30 76 99 93 44 98 60 58 92 127 66 34 78 102 120 34 80 50 33 66 92 30 45 118 42 69 68 105 50 125 110 103 30 63 35 60 28 77 122 61 112 59 41 27 95 89 104 78 66 128 72 126 81 94 50 25 86 27 67 79 116 83 55 118 51 57 73

 160 11 1 4 
 47 106 51 113 62 118 78 112 72 107 79 130 87 76 33 129 44 72 113 123 66 116 80 73 73 86 32 54 71 72 129 97 86 91 64 66 100 98 72 104 71 128 124 114 39 107 78 54 113 126 57 80 111 78 86 83 101 70 101 36 80 123 77 122 74 76 39 82 126 49 98 26 30 56 114 91 76 89 91 119 107 39 66 96 43 96 58 63 120 81 89 122 58 94 48 93 46 63 43 122 62 65 46 69 82 77 59 39 89 99 87 113 113 43 82 113 94 119 53 125 41 123 84 49 112 81 90 32 100 119 64 110 76 117 113 129 116 50 32 29 103 117 79 39 41 107 110 25 47 45 121 82 36 106 54 78 52 40 81 114

 160 11 1 5 
 50 126 126 25 32 49 121 47 70 83 95 59 119 117 28 117 76 39 115 31 109 101 64 81 36 99 31 115 97 69 54 119 27 112 69 37 70 32 40 57 65 74 66 62 74 82 100 77 117 115 75 46 95 70 102 76 95 80 32 107 73 126 45 125 60 53 86 56 60 122 73 129 28 119 56 107 78 36 43 70 62 103 32 92 109 58 101 111 57 29 63 100 113 29 44 36 58 71 54 85 70 27 108 118 69 118 40 97 59 56 127 58 28 55 106 129 49 49 39 85 102 106 112 91 124 57 30 96 82 116 33 55 48 95 121 29 57 35 102 29 54 64 85 40 114 45 70 96 66 95 126 76 47 26 100 54 59 28 31 126

 160 11 1 6 
 30 100 55 109 68 36 50 69 105 62 82 39 100 97 50 91 122 99 124 93 61 76 85 121 104 73 80 110 26 62 25 86 88 39 46 106 126 67 26 51 43 32 85 64 117 49 111 124 79 40 118 77 69 33 95 29 95 41 52 56 89 71 89 55 53 124 88 118 56 68 66 97 124 123 123 35 42 52 42 78 108 106 61 105 114 30 51 69 25 97 118 48 86 57 119 106 86 67 50 49 72 32 34 93 102 37 60 57 38 108 86 84 105 123 94 62 117 69 63 70 129 99 130 127 25 26 70 33 29 34 79 86 27 55 116 78 102 46 78 80 45 83 83 115 28 63 79 103 119 110 102 123 111 83 28 73 110 60 116 66

 160 11 1 7 
 49 121 109 61 46 104 105 36 93 38 76 34 98 74 35 33 68 44 100 70 44 37 118 119 120 121 44 41 36 34 49 31 69 58 32 115 78 127 69 80 111 75 89 113 48 53 43 27 94 40 82 58 44 88 39 63 61 117 94 85 102 108 92 84 75 49 43 87 39 80 76 123 39 97 95 53 53 92 55 114 89 37 55 113 76 29 90 79 100 26 126 60 127 39 117 88 116 102 114 60 109 112 123 87 113 48 72 113 89 108 37 121 31 89 127 76 55 72 39 98 42 27 120 27 81 83 77 112 47 64 37 119 89 45 118 114 116 82 48 63 93 71 79 57 42 79 46 41 48 77 68 66 70 66 88 129 43 77 94 54

 160 11 1 8 
 26 63 73 36 70 108 29 71 103 104 64 46 30 126 118 101 78 111 103 51 107 124 115 71 70 98 73 129 49 38 106 121 61 27 108 62 82 127 39 42 45 56 122 92 81 54 83 98 49 70 125 51 78 62 93 104 32 41 32 85 105 108 100 47 75 58 105 110 102 79 61 124 106 108 86 91 109 121 68 64 51 51 108 118 33 49 111 34 87 51 59 124 41 66 130 76 93 58 122 41 57 80 40 90 92 84 127 76 86 96 79 60 106 108 48 83 122 29 41 99 108 126 96 126 62 44 48 66 42 103 79 91 61 124 120 99 38 50 82 92 92 87 62 30 84 113 125 114 105 28 55 30 124 64 60 28 44 126 105 81

 160 11 1 9 
 43 97 97 80 33 61 125 78 71 122 53 87 104 77 72 100 119 109 66 60 74 84 75 71 104 77 65 48 49 73 71 108 54 90 42 50 76 71 55 86 32 128 46 31 99 54 106 111 101 31 117 82 65 78 96 82 94 72 91 91 78 89 48 47 81 52 98 51 126 127 72 84 51 53 28 29 71 81 86 26 72 125 54 105 84 33 42 34 96 99 89 78 118 108 81 37 101 36 102 70 94 48 55 59 95 43 43 71 109 109 58 117 112 130 94 98 94 33 63 34 41 39 91 118 39 110 126 105 31 118 64 98 25 102 112 35 71 30 29 96 90 95 100 88 84 102 64 126 76 75 117 87 40 53 33 102 60 109 78 91

 160 11 1 10 
 35 71 96 37 45 96 79 95 55 56 80 101 28 82 109 36 71 115 112 86 117 31 104 122 27 113 102 68 68 74 51 87 36 54 73 108 85 58 114 99 79 41 77 73 124 96 31 95 32 107 50 63 81 57 59 73 105 129 74 123 59 110 109 43 31 80 130 63 89 116 116 89 26 93 87 43 62 48 130 104 81 112 90 108 88 119 127 98 27 61 78 36 31 29 111 69 130 68 115 26 99 32 110 126 115 28 42 32 49 56 83 111 48 56 66 129 127 57 119 76 125 97 76 68 105 58 67 102 32 72 28 99 37 42 32 75 35 112 86 119 104 34 128 98 80 54 68 103 81 129 111 93 130 108 34 100 84 73 110 31

 160 11 2 1 
 162 165 164 230 149 296 190 345 239 207 365 172 267 325 111 361 123 315 289 239 186 247 119 353 271 233 258 339 215 315 352 312 196 316 269 246 324 356 125 152 263 142 141 143 119 341 187 198 298 252 292 142 128 166 178 183 343 274 369 216 283 153 202 260 359 197 288 223 290 364 211 199 119 305 304 176 304 351 355 215 332 248 365 129 229 247 249 334 314 257 352 264 164 225 160 351 306 281 325 124 117 308 261 178 216 302 242 308 285 327 201 133 211 323 112 152 352 127 175 279 205 344 132 335 220 355 311 220 213 163 153 270 219 204 295 198 325 304 249 297 112 204 164 142 302 287 167 288 135 111 367 126 153 172 353 210 209 327 354 180

 160 11 2 2 
 259 193 198 206 288 296 329 291 336 197 323 258 150 141 131 302 191 297 199 163 250 235 327 350 323 301 338 364 326 270 148 349 336 129 294 213 220 122 278 240 258 171 274 170 332 236 197 357 221 182 355 337 311 326 122 329 331 126 292 135 331 368 120 361 220 220 119 293 205 206 360 323 363 299 300 252 219 143 189 117 358 144 244 276 185 178 122 289 320 369 238 219 302 129 189 267 185 243 259 308 115 249 291 283 283 244 274 180 266 216 122 162 166 147 337 332 297 160 195 326 171 326 303 318 356 158 177 208 271 350 168 220 287 269 209 215 264 214 170 369 156 153 289 119 134 151 162 363 348 226 344 338 144 360 308 162 171 244 184 173

 160 11 2 3 
 349 194 206 113 332 132 149 227 321 203 182 339 202 209 360 292 206 166 368 274 240 124 236 289 358 163 179 196 266 229 234 142 174 230 173 311 162 254 309 347 324 295 345 347 206 362 287 268 327 289 164 145 175 208 339 298 175 261 322 111 298 179 229 326 286 274 206 311 290 139 267 147 239 360 130 368 342 128 179 312 183 168 262 364 201 245 237 121 214 247 176 192 124 362 110 261 298 135 190 139 132 248 255 137 341 147 156 123 151 120 191 323 217 324 310 304 235 370 343 124 216 262 351 327 185 223 218 143 204 288 298 318 155 222 316 346 221 303 335 188 308 300 116 173 260 164 154 195 183 253 276 164 164 323 228 239 340 190 296 227

 160 11 2 4 
 261 208 332 288 180 162 364 225 366 360 302 360 355 257 262 243 352 369 287 273 370 164 248 139 154 351 311 323 341 250 365 144 346 125 291 154 153 369 191 260 250 201 291 274 185 233 365 340 303 340 356 231 156 196 345 270 313 242 187 119 168 185 206 255 170 319 132 214 370 203 202 266 339 161 233 211 363 240 271 165 272 308 131 356 364 118 291 297 194 315 156 361 123 262 161 269 253 138 200 275 284 245 369 310 368 165 306 288 236 135 275 268 213 187 364 327 358 303 117 140 161 272 247 313 280 189 332 244 309 258 227 216 308 138 349 143 285 164 242 340 134 235 310 168 264 370 339 131 178 301 247 139 316 166 301 240 278 252 341 254

 160 11 2 5 
 194 333 357 181 133 243 317 194 180 363 279 327 309 155 184 137 354 153 228 163 211 362 225 174 216 240 261 175 336 296 350 174 121 132 148 153 175 341 254 293 145 353 185 162 141 114 152 294 128 325 160 134 119 198 184 284 202 212 174 341 330 248 159 299 209 136 160 354 246 290 134 189 249 240 141 169 262 266 225 184 131 367 226 258 265 221 367 310 238 319 163 185 339 231 254 204 150 134 129 205 358 294 234 194 206 156 118 222 199 327 173 337 270 164 211 349 290 162 280 131 119 181 335 176 242 217 352 142 302 220 179 149 302 256 355 136 322 227 309 317 180 212 212 352 310 117 148 293 179 191 251 307 333 195 351 243 237 348 216 313

 160 11 2 6 
 360 227 367 207 116 110 144 167 289 366 250 171 115 318 147 197 254 153 264 126 214 202 368 298 154 143 356 150 179 211 148 125 279 271 190 286 350 185 127 193 298 315 194 144 351 344 137 357 129 314 130 123 240 121 214 245 284 158 332 308 127 110 231 257 252 344 169 222 356 198 157 328 161 267 234 291 134 160 308 214 344 142 294 112 256 123 341 183 144 324 248 181 223 316 165 364 120 178 265 261 188 352 129 320 304 269 189 152 193 146 217 117 238 363 365 328 369 178 249 238 316 297 124 138 241 370 354 277 195 331 254 227 362 266 363 216 282 272 330 262 299 362 311 288 221 159 193 323 319 337 292 288 318 156 367 125 158 181 297 276

 160 11 2 7 
 151 293 299 298 125 162 174 272 263 342 250 119 114 256 182 132 275 132 348 268 190 353 291 131 332 238 159 213 155 353 175 153 329 237 357 141 114 343 178 352 299 306 308 221 191 309 365 236 291 291 196 195 127 271 256 127 135 265 228 305 328 294 354 263 118 219 365 274 362 267 275 150 158 157 132 144 196 275 368 201 370 356 130 118 310 149 331 298 174 332 313 290 338 130 152 361 357 314 365 321 202 257 239 274 154 143 259 369 138 132 267 195 237 331 219 290 222 338 327 203 204 321 161 175 258 187 231 122 321 191 357 266 166 192 126 115 174 369 286 146 324 175 127 302 280 239 369 163 330 223 187 322 126 347 117 328 129 351 255 160

 160 11 2 8 
 184 206 299 308 346 296 174 241 250 347 122 180 242 140 370 125 345 247 330 186 211 199 280 293 244 311 345 315 170 207 284 111 244 333 229 271 115 209 120 241 295 223 325 225 320 223 198 233 134 111 214 318 193 338 349 317 317 111 206 346 257 300 160 170 154 164 308 340 209 289 122 289 174 287 368 257 286 323 185 189 274 303 327 304 115 269 325 113 223 307 328 206 349 261 264 312 213 357 255 274 117 364 213 311 301 208 204 277 188 249 286 116 353 363 322 179 163 224 252 246 364 176 253 302 323 132 240 171 171 119 126 336 175 147 233 299 188 174 270 218 253 206 352 321 193 232 304 338 180 233 239 368 240 297 147 143 117 201 268 202

 160 11 2 9 
 209 128 247 127 254 265 157 283 200 112 200 280 271 283 112 365 141 137 365 232 185 311 270 364 254 228 135 357 131 151 170 260 199 155 212 274 169 217 123 331 114 136 205 263 329 300 120 279 164 324 294 188 308 243 113 110 264 186 157 270 161 171 307 359 180 257 241 314 172 245 286 172 296 308 361 157 336 272 307 342 324 111 218 308 143 184 336 232 270 295 282 209 325 249 181 336 261 227 134 192 315 269 204 240 238 240 323 127 237 274 246 284 187 143 129 358 342 367 362 303 275 129 251 362 302 308 216 284 224 113 168 332 332 290 236 224 309 181 205 123 323 223 164 227 222 186 335 111 242 156 182 247 137 207 168 113 329 352 210 236

 160 11 2 10 
 322 157 206 353 275 129 211 230 122 116 219 270 281 235 359 356 232 121 366 340 328 351 323 143 216 291 239 157 325 351 125 270 170 166 327 117 118 210 314 169 165 220 303 360 118 249 220 114 284 112 329 138 342 335 146 111 137 255 249 194 267 210 369 262 143 137 165 129 175 230 318 275 171 236 210 192 303 114 198 311 158 227 314 236 369 145 123 191 236 139 298 214 193 295 155 222 118 303 266 354 278 110 300 133 368 334 291 184 325 215 265 207 208 364 251 327 269 250 222 200 115 122 115 187 201 152 190 250 210 158 183 306 198 257 119 317 349 324 244 354 370 160 292 168 192 347 293 204 367 302 143 282 254 265 264 297 189 166 294 198

 160 11 3 1 
 204 215 216 219 210 215 222 215 221 218 226 222 223 207 219 221 226 221 217 223 231 228 212 228 216 223 217 215 225 219 218 224 228 221 217 232 216 224 226 226 212 221 214 216 224 218 214 219 221 209 221 219 222 216 219 224 213 216 225 208 218 213 217 218 219 218 224 220 221 220 214 215 212 214 221 219 215 226 221 220 215 224 223 224 219 227 220 230 216 219 225 221 218 223 220 223 222 225 221 221 221 217 223 212 224 228 220 224 218 222 216 222 220 212 214 216 219 224 221 217 221 231 221 217 230 219 212 218 223 220 218 218 216 228 226 220 220 223 227 220 220 221 217 219 218 224 216 221 219 225 219 217 223 226 216 221 216 226 217 219

 160 11 3 2 
 217 226 224 220 217 220 221 218 215 219 223 214 219 227 225 220 220 220 223 223 218 216 221 221 218 216 225 215 227 219 227 222 217 223 224 217 216 223 218 217 214 219 224 221 222 212 216 222 224 215 216 214 221 222 222 209 217 221 216 208 221 215 219 210 223 224 231 213 218 217 223 224 217 219 215 218 221 218 218 219 216 213 213 220 219 225 219 222 223 221 228 224 220 221 223 225 215 212 220 220 223 225 220 224 224 216 225 220 215 212 220 218 214 212 214 216 224 219 216 226 211 215 207 223 215 216 217 223 214 209 223 216 225 216 217 219 223 231 219 212 221 214 216 219 223 221 226 222 224 215 223 225 221 214 216 219 219 215 216 225

 160 11 3 3 
 228 219 221 218 222 213 222 222 211 226 219 213 222 224 226 221 218 217 215 217 220 216 216 210 219 224 213 228 219 216 223 223 230 215 228 219 226 215 216 219 216 229 216 222 231 224 225 225 217 226 219 228 212 211 218 226 213 222 221 218 212 223 216 229 213 220 222 216 234 214 216 211 219 210 217 224 215 225 218 222 228 224 221 209 213 226 223 219 219 223 218 217 219 217 228 223 216 222 225 225 218 229 223 214 224 220 229 215 225 221 221 220 223 223 217 225 221 224 219 220 211 222 220 224 221 225 216 222 222 225 217 217 216 220 219 220 221 225 226 221 211 216 226 220 217 212 205 223 220 220 218 225 223 223 211 219 221 224 218 217

 160 11 3 4 
 226 211 224 226 221 223 218 226 221 227 221 224 233 212 228 228 219 216 217 222 222 216 223 225 215 221 221 215 220 213 223 230 212 222 222 230 208 221 224 221 223 208 218 219 212 216 218 226 225 218 228 216 219 218 223 226 224 228 216 214 219 217 224 219 223 224 225 223 217 215 218 219 222 219 215 219 223 223 224 213 227 228 213 227 222 215 220 216 221 211 217 214 219 219 211 224 220 216 221 224 212 219 226 217 219 218 220 209 216 219 228 223 222 224 215 216 216 227 220 223 223 217 224 222 222 212 215 218 216 215 216 223 219 217 222 222 223 227 222 223 219 220 226 224 222 224 225 226 223 222 218 220 215 226 219 214 224 218 219 213

 160 11 3 5 
 214 225 213 219 215 228 220 215 213 221 220 211 219 218 221 225 226 220 229 219 216 221 229 220 218 220 216 217 228 217 216 223 216 217 218 219 221 226 218 218 221 217 219 233 220 213 229 215 216 229 228 213 216 223 222 219 221 217 222 222 209 215 221 222 219 222 220 229 221 213 222 219 219 222 226 222 219 224 220 227 224 216 224 217 221 230 220 227 223 208 227 219 212 223 214 214 222 230 216 223 219 221 223 223 222 217 214 225 209 211 209 213 216 211 223 222 221 220 224 221 223 220 211 214 231 225 220 221 222 210 221 222 216 225 218 221 215 218 217 219 213 213 212 228 216 223 213 218 218 222 219 218 221 220 220 219 221 224 217 214

 160 11 3 6 
 224 224 211 224 222 221 221 222 227 216 219 223 219 213 221 220 225 222 222 222 219 229 216 217 220 213 220 225 214 215 215 214 228 225 215 223 225 216 222 225 226 212 228 235 218 217 220 223 212 214 220 224 218 211 221 225 220 228 216 224 223 225 219 214 224 219 225 220 224 221 218 219 217 217 220 225 223 217 221 219 220 220 223 214 217 218 219 212 221 209 221 224 216 231 213 224 218 218 228 226 218 217 221 214 223 208 225 227 213 219 226 217 219 216 225 223 214 219 225 216 224 226 217 220 226 218 218 222 224 219 213 226 227 222 217 212 213 223 214 227 214 226 213 216 218 221 203 223 221 217 212 224 220 220 227 213 220 227 206 217

 160 11 3 7 
 217 222 217 217 217 221 229 218 227 224 218 216 224 219 219 228 223 219 218 211 219 223 228 219 220 222 218 221 219 219 216 213 220 222 225 224 222 222 218 223 219 218 220 217 210 227 227 231 210 218 218 215 214 220 215 216 214 223 212 220 227 227 215 230 219 213 214 225 212 222 221 217 220 220 221 228 213 212 212 221 230 212 209 219 223 219 228 218 222 222 226 218 211 223 217 220 215 218 215 217 210 217 220 212 220 227 227 222 220 216 218 216 221 216 217 226 216 219 220 228 218 221 224 223 227 220 221 226 224 226 217 221 217 216 222 222 220 217 230 218 227 220 220 220 210 219 220 228 211 230 227 222 218 218 221 227 219 220 223 219

 160 11 3 8 
 209 229 217 221 229 217 228 226 220 226 226 220 222 225 224 218 212 222 225 211 219 222 217 215 214 227 215 221 212 239 221 221 222 222 226 219 215 220 225 221 228 220 222 206 226 224 226 230 213 222 210 220 217 213 222 231 217 223 225 212 220 217 220 233 225 225 217 225 218 224 215 228 221 221 225 223 221 215 216 221 221 225 219 224 210 220 212 220 217 216 218 225 229 215 222 225 222 218 219 218 227 217 221 221 232 220 219 215 213 216 222 219 224 219 224 222 224 221 217 223 214 222 219 213 220 213 224 226 218 230 221 219 217 218 226 227 223 225 227 231 228 226 222 220 217 217 226 225 221 222 219 217 220 224 220 232 215 225 220 222

 160 11 3 9 
 217 218 225 228 223 222 222 222 220 228 224 224 220 221 221 214 222 220 218 219 222 220 223 223 223 218 209 215 225 220 225 225 219 225 219 218 220 218 224 218 225 221 227 217 228 226 219 212 223 224 224 216 229 225 223 229 226 231 224 221 217 227 223 225 224 217 219 225 223 212 214 217 213 227 217 219 221 224 213 218 219 220 221 222 220 215 223 223 226 223 223 222 215 224 216 224 214 216 216 227 216 215 220 223 215 218 222 229 217 222 223 223 222 216 211 226 219 225 222 220 218 220 218 215 214 221 213 214 219 213 217 223 218 222 216 221 220 206 227 227 224 221 226 229 230 219 225 215 225 215 217 229 227 220 217 221 228 208 220 222

 160 11 3 10 
 211 222 228 218 212 221 222 213 227 217 221 224 222 219 216 225 216 213 223 224 226 230 217 216 218 209 217 221 213 226 216 225 211 217 227 224 224 225 222 225 211 223 219 222 219 215 211 213 226 218 222 218 219 227 226 215 215 215 224 224 211 212 215 216 223 219 210 212 225 219 219 226 219 211 223 229 227 212 218 213 216 219 218 219 225 218 220 213 223 219 230 218 221 218 223 224 224 222 210 220 220 216 222 214 219 226 223 221 221 222 217 221 213 222 223 222 217 219 226 214 216 222 225 225 217 222 211 218 221 218 216 218 220 223 222 215 223 228 217 235 220 212 221 233 220 220 225 226 220 213 223 222 226 216 228 224 230 223 222 225

 160 11 4 1 
 350 352 334 318 324 326 326 329 344 329 325 343 338 338 321 324 328 330 322 312 321 330 324 330 312 318 339 331 327 311 329 329 333 325 335 324 317 324 345 318 332 328 314 355 340 325 329 322 328 308 319 342 330 325 316 335 344 316 340 343 340 304 336 332 342 302 330 335 343 347 312 326 319 335 328 328 343 327 330 346 332 324 323 322 347 316 315 326 325 315 334 329 327 337 327 331 332 337 328 321 358 346 317 320 324 324 324 336 333 317 336 318 311 338 330 330 362 338 330 328 330 343 329 304 341 312 353 340 345 338 334 344 335 341 330 317 325 328 322 323 349 326 324 344 300 327 328 317 339 332 345 336 343 347 337 334 331 332 334 342

 160 11 4 2 
 324 324 336 328 333 339 321 349 330 318 317 344 320 308 322 327 323 331 340 326 345 329 340 334 337 347 335 336 340 333 335 336 324 340 348 320 334 327 337 338 323 334 350 345 317 319 341 346 327 345 358 325 315 327 320 333 327 359 337 347 325 339 318 331 343 333 335 326 342 314 343 335 337 316 325 317 318 317 336 335 337 333 338 343 317 334 343 336 342 340 338 346 324 344 318 321 332 326 325 332 335 313 333 344 320 315 346 320 317 336 317 318 332 319 328 334 338 348 333 338 336 326 343 331 320 328 316 343 329 331 332 337 326 334 332 312 322 336 338 325 308 334 323 319 315 349 330 312 317 339 331 327 331 326 342 334 325 339 334 341

 160 11 4 3 
 341 327 310 348 333 343 323 329 343 330 342 323 323 334 332 297 332 330 329 333 336 342 335 318 335 325 318 330 332 325 339 330 323 344 325 335 325 344 335 318 323 331 347 321 322 333 339 348 335 348 328 346 331 331 321 313 314 328 324 326 317 335 336 326 318 316 337 332 343 339 339 340 320 337 314 354 345 349 302 350 341 327 336 337 335 339 332 330 318 324 326 331 334 347 316 348 323 320 337 331 327 319 335 338 330 335 347 333 325 338 323 351 344 342 363 352 335 338 341 326 312 335 327 326 326 330 339 327 339 324 326 331 332 320 325 337 320 322 340 335 351 324 337 341 327 332 346 332 343 325 330 326 321 313 320 337 335 331 333 344

 160 11 4 4 
 320 342 321 320 334 344 314 327 321 324 337 332 332 332 327 337 314 332 330 347 316 325 339 338 349 320 322 326 309 333 327 344 344 341 334 325 337 321 333 337 326 322 320 322 328 315 338 337 314 328 337 325 334 325 331 334 339 329 339 332 327 324 326 327 318 323 329 326 308 333 347 334 341 333 335 356 331 332 332 341 328 332 320 321 328 328 336 318 338 336 322 313 343 341 323 318 323 330 334 326 330 339 323 333 319 342 347 334 328 324 329 335 328 330 337 316 328 314 338 330 330 328 322 343 344 341 318 336 335 345 347 321 316 328 335 352 327 335 324 309 330 332 329 328 335 341 329 335 349 317 348 327 322 341 342 328 357 310 325 349

 160 11 4 5 
 341 342 329 331 333 338 333 344 327 321 341 331 341 325 336 323 337 328 322 338 333 336 334 341 343 338 348 340 319 316 349 344 341 336 334 364 327 328 322 329 332 332 347 330 330 314 322 326 331 339 345 319 322 332 338 328 329 330 321 327 343 333 340 339 336 347 313 330 332 319 320 329 355 322 323 344 330 335 317 330 328 330 333 328 345 328 329 342 319 344 331 354 334 339 330 326 330 312 331 323 327 326 331 325 324 331 338 340 338 321 328 340 318 334 330 326 297 336 333 327 336 334 329 327 336 328 348 342 328 343 326 348 320 335 316 322 334 343 336 323 323 339 320 349 366 354 321 336 311 325 320 335 322 325 318 332 341 339 329 339

 160 11 4 6 
 328 326 302 313 317 338 333 337 336 323 319 351 328 322 338 303 332 317 331 336 317 338 342 325 321 327 330 328 333 330 348 321 335 336 327 335 331 324 347 342 322 338 326 325 351 336 312 330 334 325 322 336 321 331 305 315 325 340 316 319 318 322 328 345 328 332 325 348 327 335 321 321 321 325 337 345 346 338 336 327 327 324 333 343 337 339 335 320 337 329 347 327 320 337 328 320 328 306 339 337 336 315 345 312 314 338 335 336 327 311 308 333 326 332 312 334 328 328 327 345 347 337 358 315 349 352 348 344 330 318 324 332 325 330 336 326 325 347 337 325 325 330 325 343 320 343 334 345 326 342 311 349 331 352 337 328 352 333 325 320

 160 11 4 7 
 325 330 334 338 327 317 336 339 327 332 332 343 322 318 318 328 312 321 324 325 327 326 333 312 318 338 340 318 341 343 337 323 327 325 307 320 316 333 335 316 308 328 335 325 332 324 333 349 309 331 335 339 329 323 315 325 316 336 316 316 340 327 325 319 331 329 321 335 331 322 321 337 335 307 331 343 338 335 316 325 339 322 317 328 342 337 334 345 350 334 333 341 330 334 322 323 337 331 316 323 336 336 333 323 309 327 343 325 326 338 336 323 340 319 321 332 333 337 316 313 330 340 323 314 333 319 319 343 326 331 343 318 342 319 318 335 327 336 334 328 332 330 316 319 325 328 336 337 340 331 345 331 335 325 309 317 313 308 335 335

 160 11 4 8 
 342 348 340 313 323 325 355 319 339 329 328 329 327 325 331 330 332 332 331 321 341 320 327 303 325 335 337 308 330 318 329 325 332 341 335 340 338 334 328 324 350 340 319 338 320 321 323 311 334 327 351 319 295 339 353 324 338 313 310 320 336 325 328 331 343 316 313 320 331 320 316 316 345 326 339 329 339 321 329 320 315 336 348 315 337 330 337 331 342 339 338 326 335 329 325 311 333 341 333 341 342 357 320 341 334 335 339 325 322 346 335 326 319 341 309 320 339 342 319 339 315 345 323 342 333 323 331 321 333 337 323 343 326 318 322 334 332 339 338 314 328 327 335 303 341 341 339 330 337 340 326 354 326 330 334 333 317 324 330 339

 160 11 4 9 
 312 321 332 321 351 330 317 326 325 329 317 346 336 312 314 326 339 334 349 319 312 333 338 328 339 330 319 341 323 322 328 340 329 342 326 335 349 329 339 330 316 338 325 343 334 348 326 337 340 345 334 335 341 310 330 325 327 318 321 336 333 326 312 337 327 326 335 325 323 334 333 346 311 355 334 327 345 336 337 333 328 339 337 327 342 313 317 306 317 324 332 319 335 323 331 326 320 308 320 324 337 299 340 323 324 330 326 343 324 312 350 333 341 343 315 344 341 326 341 331 348 317 340 329 364 337 330 337 330 337 316 334 315 329 335 316 339 332 321 322 348 323 325 323 338 327 343 313 325 318 333 339 312 341 326 347 337 323 325 323

 160 11 4 10 
 328 331 326 314 340 336 332 316 320 330 303 343 341 320 353 319 331 318 324 341 313 313 318 331 324 330 318 314 323 311 322 349 325 315 339 317 312 358 322 307 329 318 333 318 324 319 332 330 334 304 320 318 325 338 323 334 320 322 327 333 337 326 349 314 334 344 347 329 332 339 339 324 325 319 341 314 339 337 317 326 317 327 333 334 324 319 336 353 339 324 320 328 324 325 337 324 324 344 340 309 327 332 317 320 326 329 318 342 317 341 326 339 320 328 329 323 309 328 323 335 338 338 348 340 321 326 322 333 308 338 334 334 317 320 327 329 340 330 341 338 323 334 325 312 347 338 318 339 327 327 321 340 334 314 325 326 325 334 327 335

 260 4 1 1 
 56 125 46 118 74 55 124 78 68 64 129 32 127 119 98 62 27 81 97 75 33 122 118 77 45 65 123 112 117 90 118 103 120 64 60 128 58 111 71 32 34 70 60 124 87 87 30 42 84 128 88 79 108 128 92 129 38 62 126 32 111 36 99 42 109 51 113 110 96 33 88 73 88 53 31 129 27 71 45 90 57 66 37 59 34 130 101 42 50 123 98 105 122 59 125 126 112 70 128 25 26 55 32 56 71 93 109 89 56 130 106 125 32 113 74 50 38 52 119 108 46 106 105 85 43 88 97 119 69 57 59 26 89 59 63 46 46 35 106 118 60 38 115 25 65 117 36 80 106 66 127 56 26 104 78 130 98 111 89 62 47 76 104 80 34 41 101 130 70 37 46 97 61 26 84 73 91 72 104 128 111 112 123 121 67 67 106 39 94 46 50 85 95 51 55 56 105 97 128 75 118 102 45 54 56 66 56 126 49 119 74 108 70 96 73 66 66 76 79 97 32 67 42 117 99 127 68 76 43 78 40 123 38 102 70 100 84 60 109 91 75 118 70 45 71 66 25 118 103 43 57 110 26 66 49 124 100 94 117 27

 260 4 1 2 
 122 66 94 73 114 106 49 85 40 74 31 113 36 92 72 128 45 101 86 130 94 37 100 104 111 99 90 95 106 86 94 79 75 98 35 95 121 50 40 65 45 63 83 92 43 76 42 71 82 129 65 45 124 48 119 42 99 124 109 109 58 93 114 35 73 49 52 25 120 112 34 41 25 93 105 99 73 92 129 95 91 126 42 118 112 42 92 62 109 107 68 69 59 117 52 99 92 125 75 50 101 110 34 62 120 107 74 97 84 58 42 54 87 58 87 36 27 75 113 39 76 87 80 102 67 122 75 120 83 70 130 69 39 90 96 72 35 41 122 57 122 49 73 99 102 129 90 103 123 88 39 67 123 94 67 53 99 84 109 111 117 93 104 50 32 43 60 73 125 38 91 81 44 102 100 26 37 82 120 116 71 45 79 72 96 36 85 70 101 62 65 48 56 107 89 57 47 121 31 124 112 84 28 85 33 43 82 96 33 78 118 124 128 45 77 32 31 37 27 30 96 32 41 110 111 114 113 95 107 63 49 35 39 127 67 83 28 109 41 48 114 49 84 50 74 28 93 25 56 127 107 115 61 105 103 81 119 93 55 127

 260 4 1 3 
 62 25 56 31 55 127 120 37 31 98 91 85 108 38 50 83 52 95 98 80 129 44 54 119 128 36 108 56 82 124 73 129 61 52 114 49 86 98 130 90 106 116 27 58 44 83 52 60 84 66 34 68 94 124 42 71 26 41 68 93 96 83 108 54 63 124 58 30 103 123 88 26 126 83 93 112 57 68 94 98 93 109 27 67 84 122 75 90 38 34 115 79 126 130 80 46 115 105 107 51 35 54 122 34 52 37 55 26 88 33 35 97 104 125 97 100 66 106 86 28 122 128 85 107 59 115 57 81 59 42 41 73 54 68 46 116 93 112 128 72 92 48 50 72 57 69 87 53 99 123 103 49 101 130 81 126 26 80 64 109 81 89 36 37 108 113 52 102 30 123 88 75 105 113 91 77 88 31 83 78 33 47 29 28 70 88 124 129 88 61 101 61 28 83 28 109 70 128 124 117 47 42 42 130 59 117 50 57 50 46 111 107 39 83 64 85 81 129 128 100 61 74 43 119 75 126 44 36 89 47 93 118 36 32 44 68 37 96 34 72 55 84 65 112 89 91 54 99 129 75 85 78 53 52 48 38 86 71 85 75

 260 4 1 4 
 28 103 100 67 108 42 116 46 80 47 93 114 91 49 53 34 27 82 64 105 28 120 93 67 55 75 54 34 30 84 46 71 82 110 119 58 130 58 71 49 48 103 121 91 64 97 46 27 43 44 84 44 125 88 73 51 100 51 84 92 106 99 52 89 103 63 78 90 32 46 103 120 108 98 97 110 59 106 93 63 102 110 44 91 25 55 68 65 76 62 114 39 46 72 78 50 65 70 107 79 111 72 73 81 109 62 59 99 119 36 111 66 94 46 75 101 78 109 79 86 114 96 124 120 97 123 117 39 65 114 77 42 74 76 43 127 129 29 76 104 106 43 108 81 95 37 81 57 29 102 103 119 119 117 47 104 86 63 56 90 80 49 63 36 115 35 29 86 37 123 118 105 68 47 50 81 78 75 58 74 82 124 87 69 27 59 49 30 37 118 74 122 76 86 93 126 80 30 36 98 112 127 119 59 85 115 128 89 44 122 37 64 108 108 94 54 80 101 84 111 115 73 123 125 64 56 29 85 62 29 26 36 120 123 112 87 127 125 56 48 75 102 94 82 116 116 25 130 71 57 77 39 42 130 127 118 41 114 41 105

 260 4 1 5 
 109 115 95 47 41 122 69 60 55 104 60 122 72 85 96 61 100 42 87 28 48 81 48 31 95 62 88 33 85 105 27 97 103 108 42 53 70 90 100 41 40 55 129 45 28 104 93 62 61 70 48 64 45 81 76 117 91 43 99 41 93 41 128 89 98 94 107 34 99 90 120 56 93 83 25 32 31 66 107 94 102 54 86 65 116 65 49 49 112 47 107 81 68 73 95 120 115 65 74 27 98 74 93 51 33 43 117 63 107 115 25 26 29 60 96 92 74 35 81 100 87 117 58 55 30 93 42 26 104 96 126 46 71 109 103 103 114 45 35 81 45 40 55 85 43 36 124 126 67 93 31 29 114 107 82 54 79 93 59 118 78 59 85 68 113 105 57 114 64 116 63 73 73 49 26 97 87 101 36 114 62 123 65 52 114 126 41 92 120 87 111 41 96 109 104 35 124 117 105 73 115 47 106 122 73 26 92 109 125 97 97 100 104 81 105 79 96 32 50 84 58 55 64 126 69 80 71 53 99 31 96 101 120 40 26 65 81 47 39 88 28 26 69 63 30 38 62 123 91 120 128 92 28 63 116 80 87 129 96 95

 260 4 1 6 
 33 88 48 37 116 86 53 112 118 90 112 101 81 36 67 53 128 56 107 128 97 114 123 63 44 93 104 29 52 76 116 104 72 68 71 128 80 69 112 104 102 99 121 29 38 75 89 114 120 75 33 61 72 86 39 108 35 79 94 44 60 39 81 74 97 81 34 50 130 125 102 101 32 41 42 107 97 81 129 115 102 25 43 99 126 38 64 60 124 69 49 73 41 39 110 85 31 93 113 68 36 48 91 100 83 44 94 130 123 96 114 121 114 46 102 123 97 58 54 64 123 120 115 104 55 73 99 76 90 68 105 76 41 69 41 47 46 49 93 49 119 32 104 35 32 56 69 26 115 109 62 30 83 40 120 130 51 125 110 41 97 94 68 113 38 32 70 77 85 83 95 25 31 103 117 62 50 49 47 55 129 39 101 121 30 45 125 54 28 88 116 43 73 109 46 79 76 50 112 107 116 44 99 122 122 104 114 126 122 130 67 31 60 118 77 42 127 65 38 130 123 130 33 125 42 42 40 45 129 92 30 81 83 54 107 123 115 51 101 67 116 95 85 102 87 61 52 110 85 78 89 80 126 105 81 80 45 57 82 38

 260 4 1 7 
 39 108 113 26 36 106 46 127 51 95 102 44 47 102 103 43 120 128 101 77 56 94 129 61 74 91 42 77 109 58 116 72 26 42 77 40 123 53 118 57 94 45 52 129 76 41 113 37 39 114 48 71 103 65 29 55 105 100 79 36 66 77 103 99 130 58 76 80 81 119 101 32 92 130 54 117 88 72 60 91 77 68 109 88 62 82 38 53 36 106 39 66 68 112 80 50 61 74 74 66 75 39 126 129 108 39 94 87 91 45 29 104 103 48 51 62 94 111 59 57 86 109 30 107 44 49 60 45 77 30 90 107 44 73 37 77 85 112 126 81 81 94 108 103 64 91 78 40 52 98 89 95 25 29 82 106 43 86 113 125 72 122 47 130 78 79 28 66 118 62 94 117 29 71 127 35 45 47 112 110 114 75 97 108 78 80 34 37 26 97 25 113 48 67 93 66 121 93 112 111 33 44 108 62 68 70 26 81 102 125 74 111 111 96 112 25 81 65 74 77 31 71 118 112 88 47 44 102 28 25 110 105 129 66 68 74 80 130 122 103 113 55 71 73 40 61 105 126 67 50 26 37 116 38 28 99 91 72 84 98

 260 4 1 8 
 78 33 100 55 51 31 46 130 70 41 89 102 125 126 89 70 53 104 36 109 129 39 85 114 35 67 62 63 52 86 92 61 52 93 72 50 115 67 96 119 57 106 81 66 33 59 86 71 47 127 31 51 63 86 63 47 72 87 92 29 85 101 106 83 113 125 62 103 35 116 36 79 63 120 75 33 113 115 98 79 71 27 114 80 60 77 126 68 65 33 50 34 84 127 54 115 31 108 96 111 68 111 90 106 85 26 36 50 54 107 26 70 117 88 50 29 67 119 121 68 92 32 112 124 48 44 37 57 108 118 75 57 37 72 33 72 56 29 126 56 28 61 78 106 56 75 34 47 52 97 39 88 125 102 47 36 128 76 35 104 119 45 104 42 69 104 126 119 96 77 69 27 34 82 112 94 94 79 95 79 74 109 32 39 36 26 97 77 86 78 119 85 37 59 93 84 32 125 117 128 116 109 62 54 63 76 95 102 108 48 64 110 103 106 62 130 106 111 80 32 93 34 122 32 78 88 40 26 44 122 26 76 69 73 107 27 103 122 29 97 81 126 36 41 98 80 77 80 118 39 75 108 126 92 47 123 129 92 116 119

 260 4 1 9 
 57 77 46 105 67 80 26 87 45 130 49 76 27 52 120 75 46 63 117 118 39 91 85 32 27 118 106 81 63 107 39 120 33 58 65 90 54 68 111 38 28 125 117 104 26 75 33 42 121 113 115 117 65 27 42 59 125 36 61 118 102 54 71 116 114 49 127 115 69 58 127 53 103 124 99 42 97 95 42 71 104 38 42 128 90 103 90 121 67 110 72 123 46 47 71 110 56 92 64 92 45 25 100 77 122 33 126 95 34 45 35 119 52 124 80 59 103 53 26 109 37 26 55 25 94 101 63 117 29 40 89 123 39 83 84 105 49 27 130 116 41 101 38 73 109 125 79 85 107 44 60 95 34 37 128 129 63 122 47 41 85 118 85 47 80 103 61 130 45 30 106 69 38 79 80 108 97 76 59 57 81 86 130 85 61 105 59 108 64 71 124 63 95 64 26 120 44 55 125 48 105 85 116 37 36 37 55 117 60 63 39 64 45 94 100 104 64 75 29 103 116 38 41 30 114 91 56 125 57 116 123 96 47 74 112 97 64 83 69 33 60 109 104 97 103 96 63 101 94 83 69 111 121 108 56 101 45 29 107 98

 260 4 1 10 
 106 30 90 126 84 28 35 90 108 51 129 88 119 51 98 95 55 59 54 94 113 54 93 95 117 117 85 93 130 38 54 66 122 54 45 94 79 32 101 99 124 129 103 127 121 82 63 55 126 103 33 77 30 110 117 101 117 32 104 93 65 42 92 36 67 121 88 53 114 89 60 105 118 126 74 112 88 53 41 42 105 106 70 119 64 46 104 124 56 103 107 30 33 111 83 55 40 36 61 114 58 58 127 41 33 96 82 31 122 120 109 102 41 29 69 114 127 90 108 125 70 45 41 53 115 130 59 122 84 50 49 60 116 25 104 107 91 76 33 89 25 122 29 28 29 39 85 85 98 89 49 119 86 80 57 111 88 127 38 42 75 51 38 50 54 35 121 42 42 69 122 83 111 108 89 84 107 88 73 39 25 63 58 37 31 32 47 70 64 81 101 60 90 130 84 86 97 68 85 108 113 97 45 41 110 64 100 128 101 27 126 47 111 59 121 112 75 97 105 109 115 117 120 80 113 96 116 118 91 115 58 80 43 46 124 109 129 41 55 31 49 84 61 58 75 55 86 83 31 73 80 37 55 107 41 103 121 123 30 29

 260 4 2 1 
 352 136 264 308 119 235 246 240 369 111 364 147 311 158 203 215 357 154 125 240 231 129 254 345 160 212 119 233 264 214 243 327 296 174 278 230 151 204 145 326 171 190 244 154 312 190 146 230 203 167 281 236 173 312 254 341 114 167 322 225 115 309 110 342 278 363 360 116 212 314 212 213 202 275 366 171 212 115 283 174 241 258 206 255 157 324 292 352 275 143 299 217 181 360 179 208 146 211 305 281 166 215 262 126 292 151 314 192 296 292 118 286 190 325 185 306 303 331 229 232 232 136 352 171 115 208 342 253 272 127 127 143 364 329 202 331 341 266 321 167 248 185 123 342 318 149 340 355 127 320 348 302 269 118 359 167 149 151 179 345 365 280 320 238 270 208 289 370 298 136 175 193 189 147 123 305 320 288 258 228 249 334 309 349 357 366 160 292 318 192 306 278 133 222 321 207 356 150 251 352 325 110 144 178 324 234 364 293 154 136 360 112 188 143 314 133 352 229 336 185 193 153 341 259 213 257 280 285 230 130 240 277 232 130 339 155 111 151 330 369 326 178 150 340 136 331 346 209 370 122 121 129 186 174 177 158 289 335 334 307

 260 4 2 2 
 197 347 189 354 300 300 189 279 280 209 352 351 275 231 134 133 279 283 145 247 268 221 302 268 133 355 275 286 193 285 317 233 247 274 310 285 197 346 362 137 149 185 235 356 340 252 258 164 170 367 277 147 115 295 291 324 307 241 330 211 278 217 140 263 167 245 193 357 351 223 230 248 163 263 205 210 223 220 162 134 328 128 257 322 175 160 152 258 138 187 198 207 113 356 362 289 207 181 253 112 120 366 117 279 163 240 269 226 122 111 113 155 332 332 189 346 139 151 261 131 139 279 156 297 148 312 174 331 274 177 117 177 337 110 359 187 337 202 337 311 119 209 335 292 298 167 197 213 223 222 220 268 266 277 123 216 334 236 313 266 335 288 120 197 364 143 178 119 241 223 190 356 297 131 113 356 306 297 304 241 262 203 204 311 129 141 293 354 221 134 148 333 157 250 232 237 345 366 349 111 182 175 320 228 312 153 228 229 211 191 147 264 214 210 256 260 185 172 241 238 259 295 360 345 230 137 186 281 308 326 299 295 241 269 310 328 248 316 168 322 332 129 188 275 272 356 117 262 283 233 249 359 142 128 237 122 322 251 133 354

 260 4 2 3 
 257 322 175 263 324 133 308 170 141 157 255 360 291 143 152 211 249 276 242 252 216 265 330 204 155 323 259 245 261 164 124 140 198 322 272 368 252 141 361 257 197 115 273 333 241 299 300 143 367 221 289 222 239 266 282 252 231 306 297 326 172 312 112 144 279 267 132 280 169 201 276 206 335 150 226 305 182 219 274 111 275 368 163 325 264 340 321 301 302 287 345 123 289 171 210 154 222 260 231 313 277 209 278 221 333 341 362 347 153 272 112 146 193 226 339 110 145 269 162 151 278 354 216 134 214 339 288 231 294 168 196 238 199 210 234 140 232 121 200 244 250 243 181 367 296 112 235 238 294 149 227 226 328 356 227 339 135 191 258 241 339 351 253 330 258 263 314 243 214 276 287 146 252 259 200 123 235 219 296 308 162 185 148 115 223 140 110 293 347 202 171 230 364 316 114 320 316 312 301 329 299 140 367 296 257 267 169 134 211 359 236 304 187 258 264 112 133 237 242 172 230 170 117 260 214 322 328 300 318 149 285 259 266 234 124 304 163 270 273 113 138 248 157 332 178 331 269 145 209 278 297 277 176 211 114 220 136 157 266 222

 260 4 2 4 
 245 287 370 171 279 315 123 258 307 234 193 336 311 239 237 309 288 159 304 323 221 123 286 362 231 140 147 273 354 242 273 281 164 298 302 148 214 281 248 343 186 231 150 333 243 185 355 159 352 129 263 156 202 230 347 285 267 353 150 361 311 241 280 365 293 193 130 168 236 314 201 369 281 340 265 365 232 340 370 306 123 158 182 117 279 242 290 165 306 164 339 113 256 358 198 130 296 178 299 249 222 186 307 221 208 271 179 301 314 315 364 230 170 273 279 291 202 350 290 196 342 156 279 211 133 158 276 325 277 333 138 213 172 123 353 309 166 291 218 362 124 147 351 315 272 268 150 210 268 360 127 199 137 157 364 220 167 244 320 308 280 362 152 181 110 179 320 217 294 340 178 117 196 250 214 144 337 186 194 205 319 244 127 210 325 130 247 167 328 316 262 263 267 337 370 312 296 338 176 315 127 232 327 267 169 156 313 298 120 272 305 266 370 207 130 126 127 326 239 217 155 121 111 149 260 150 173 284 327 149 341 290 305 187 142 342 174 299 305 200 195 302 302 160 291 240 148 348 178 323 171 333 116 304 356 279 224 152 315 216

 260 4 2 5 
 205 281 321 187 364 156 165 338 348 230 209 131 152 302 140 360 334 213 198 186 363 299 298 258 299 345 285 258 300 138 237 293 313 327 220 316 305 261 362 292 328 166 146 257 307 329 195 332 346 229 210 262 370 346 228 323 365 268 189 126 312 193 208 191 368 285 243 303 283 209 148 135 347 199 313 154 251 285 223 130 319 202 119 132 205 282 273 346 262 119 197 231 142 152 279 171 232 315 153 278 300 309 310 125 304 304 254 209 159 153 165 342 364 161 200 235 197 245 365 215 176 202 256 167 112 263 348 131 265 195 215 203 369 264 348 297 290 214 201 244 121 352 216 317 190 250 310 349 118 308 239 255 149 297 299 267 250 121 147 174 307 225 134 312 209 259 183 202 184 182 280 202 313 124 353 224 170 282 119 206 130 129 120 171 132 110 332 181 334 253 161 158 222 345 213 267 240 325 135 240 361 222 264 362 306 311 309 298 132 300 325 210 244 206 328 249 146 223 206 224 368 274 299 121 206 350 216 116 300 264 212 183 275 226 339 249 254 152 124 265 310 280 257 314 271 332 249 269 118 364 249 125 156 231 206 167 243 318 248 149

 260 4 2 6 
 146 124 272 366 304 229 338 125 369 269 113 293 129 284 153 217 291 241 356 362 356 230 110 160 321 138 231 151 269 231 133 231 257 130 334 142 139 286 223 352 284 325 258 355 203 164 327 236 260 294 121 268 362 209 300 301 146 347 196 137 128 186 154 231 368 208 224 210 159 329 175 133 333 178 246 200 365 169 154 148 141 244 195 194 159 304 267 358 112 226 111 345 281 302 198 235 322 366 282 119 319 290 191 169 268 150 264 258 279 145 126 231 365 208 230 245 319 136 201 263 264 147 261 132 287 199 229 193 231 286 228 292 194 147 370 263 163 144 202 121 301 125 318 363 116 244 300 327 204 134 228 331 326 302 338 319 205 131 288 149 178 139 228 239 260 230 129 318 128 119 140 151 217 233 123 117 345 205 114 362 362 317 364 194 176 302 141 366 117 141 281 129 279 148 180 173 212 273 295 216 262 236 172 189 240 261 341 259 240 309 163 216 131 230 130 363 325 358 180 153 346 126 311 165 211 242 167 112 125 271 320 197 132 237 176 296 303 234 258 297 352 190 244 293 205 316 242 169 248 241 223 119 288 145 346 242 212 142 150 111

 260 4 2 7 
 337 216 165 129 335 325 311 246 191 342 355 316 339 349 122 159 186 139 166 370 171 182 177 365 146 115 145 210 224 197 272 123 259 262 271 330 321 237 228 347 360 275 241 186 259 296 272 201 340 161 131 230 237 232 367 129 221 139 116 130 197 175 293 163 230 185 254 342 144 195 172 190 195 242 173 191 295 170 285 300 271 251 210 349 271 262 120 253 291 271 364 216 338 301 158 287 304 134 213 207 299 123 352 186 270 188 224 304 338 166 174 163 247 226 265 214 131 342 203 196 158 230 290 231 339 360 184 210 276 188 113 210 294 263 289 122 353 366 190 244 194 324 230 153 252 233 170 242 308 244 121 359 362 137 179 346 240 218 115 325 345 254 229 353 366 270 257 370 118 362 204 208 370 336 125 316 271 276 277 282 117 344 205 158 304 228 275 285 138 201 355 308 280 314 301 359 288 169 216 178 354 303 361 254 296 236 210 360 148 238 350 165 143 263 138 359 146 263 166 298 195 337 163 133 284 294 287 166 153 302 119 257 189 342 214 158 339 307 217 124 273 139 139 247 132 161 288 196 285 263 131 210 223 188 121 219 365 311 368 120

 260 4 2 8 
 233 306 368 196 297 246 179 200 166 198 156 175 230 311 135 201 266 225 139 131 244 362 318 349 242 206 332 214 205 218 301 145 338 307 313 287 307 280 368 235 289 211 222 219 363 128 265 294 244 348 144 144 162 242 308 242 211 113 277 118 335 269 327 118 246 222 155 338 369 137 215 239 351 301 345 121 114 320 182 325 134 357 345 135 180 318 166 199 268 355 237 204 154 337 266 327 289 196 230 341 234 244 178 173 320 358 115 184 257 188 252 261 155 189 329 185 320 293 200 205 351 322 252 146 315 196 276 348 317 166 255 183 173 171 366 234 129 146 330 116 330 336 306 215 236 331 343 129 321 221 251 126 338 333 168 321 334 117 355 168 166 175 247 193 174 244 138 316 123 357 214 298 302 227 251 282 313 214 155 154 181 347 140 193 143 202 346 243 226 300 344 250 327 207 219 125 131 314 185 198 189 370 364 137 260 368 239 274 291 111 330 196 164 363 198 351 313 150 263 368 268 274 160 135 354 299 133 245 151 347 306 138 297 113 207 118 265 359 237 221 276 112 295 114 272 130 307 148 216 125 368 145 335 352 226 365 360 334 204 267

 260 4 2 9 
 249 213 326 254 332 314 259 245 265 202 174 156 267 271 299 329 220 167 167 250 114 252 316 276 158 250 259 180 137 251 146 297 131 301 249 360 125 281 271 184 206 207 363 355 348 294 348 162 132 354 247 308 330 119 212 313 160 300 339 225 321 213 259 246 310 239 223 298 322 212 151 157 129 110 128 265 285 136 325 230 130 329 331 163 293 129 178 110 312 356 243 222 160 321 199 323 115 317 144 221 233 125 235 312 127 263 342 120 256 306 180 194 171 367 259 328 187 151 354 367 111 151 113 136 150 117 161 281 296 182 128 311 245 355 115 194 242 160 152 254 290 136 260 157 236 128 280 250 368 110 164 231 172 201 167 265 205 219 264 147 185 262 367 300 284 274 159 145 258 293 208 339 162 297 289 213 308 335 176 352 213 273 307 220 229 115 203 153 276 211 244 129 275 128 257 187 361 143 283 334 361 222 239 147 283 261 298 307 204 261 351 328 343 323 126 249 140 333 264 201 135 234 137 121 251 228 168 214 262 279 134 280 338 147 197 329 314 218 189 257 168 127 270 298 253 310 144 156 258 223 183 176 140 127 261 294 347 127 221 313

 260 4 2 10 
 235 272 210 232 354 340 346 238 353 156 314 323 257 294 279 295 282 197 262 170 181 219 326 296 278 192 311 213 251 317 183 162 211 366 337 334 312 117 200 367 208 194 234 163 194 337 257 283 330 172 281 350 120 280 328 261 265 172 286 271 174 146 355 321 153 311 147 271 238 146 204 148 360 337 361 258 180 114 352 230 191 122 162 270 199 312 208 300 353 125 178 255 329 125 185 284 113 345 193 148 181 169 311 175 354 174 198 228 153 289 149 344 145 230 147 185 344 176 329 192 236 215 189 136 146 237 152 192 319 265 170 368 286 208 268 337 128 304 312 135 314 215 210 293 250 284 141 270 276 199 226 360 167 261 255 186 191 277 289 140 274 325 284 238 175 190 327 290 132 192 150 197 344 171 301 246 125 132 303 216 329 118 201 164 196 303 211 335 302 248 209 345 210 224 293 264 255 157 152 284 184 311 221 151 184 340 143 326 348 314 312 184 199 189 231 250 341 345 314 269 122 343 267 366 156 236 323 328 152 173 198 290 166 171 151 344 274 116 345 140 113 343 297 204 342 140 276 317 252 329 198 280 366 205 136 119 199 337 307 114

 260 4 3 1 
 218 227 218 220 220 212 214 225 227 218 220 217 217 214 214 205 217 222 216 215 213 222 223 225 222 222 218 218 217 225 224 215 212 216 213 212 228 220 225 222 221 226 215 218 214 221 217 223 222 218 219 220 222 222 214 222 228 221 220 216 226 229 219 218 213 228 222 220 223 218 219 216 221 218 211 212 216 225 217 219 223 214 221 226 207 213 220 218 222 215 217 222 229 218 221 220 224 210 216 219 216 224 220 225 220 215 220 223 218 219 217 221 214 211 220 221 221 220 224 237 220 214 227 227 227 220 217 227 216 212 215 210 219 224 217 223 228 219 218 218 222 218 218 214 224 218 218 226 212 217 212 221 215 222 224 222 221 230 223 215 221 216 215 223 215 214 222 226 220 222 228 225 213 222 231 219 218 220 217 214 220 226 222 215 229 211 217 207 222 213 209 227 216 227 225 229 229 218 217 218 223 228 217 219 216 224 222 213 219 216 224 228 216 211 213 224 212 216 220 219 213 213 226 217 219 222 221 220 217 227 216 213 222 222 221 214 217 224 215 222 225 223 228 233 227 225 219 220 225 216 223 218 223 228 230 216 220 223 214 225

 260 4 3 2 
 210 219 225 222 218 214 220 211 214 227 216 208 217 218 218 226 228 227 220 219 213 214 233 222 223 214 218 217 218 221 218 217 225 220 217 223 217 218 219 217 220 215 213 216 227 232 222 228 225 217 214 214 221 218 224 225 223 224 223 227 209 223 226 218 216 221 223 218 225 225 226 222 221 222 216 213 218 221 220 232 217 215 222 212 222 223 216 222 232 213 215 218 206 225 216 225 227 218 219 209 221 215 225 218 218 215 216 222 212 214 224 213 218 215 221 220 208 226 225 225 214 226 220 218 210 218 226 217 223 212 234 220 212 226 222 218 219 222 216 210 211 216 223 226 216 210 220 222 219 212 220 216 223 216 214 222 223 218 222 211 221 223 216 229 216 224 210 223 224 201 221 223 220 217 219 216 218 222 217 217 218 218 216 232 220 218 221 218 217 217 218 230 211 221 216 222 227 223 216 225 211 216 222 225 214 220 216 222 218 219 221 221 213 213 218 227 218 225 226 212 223 221 206 218 222 219 222 223 220 223 220 226 226 224 219 220 226 218 223 210 223 219 221 231 220 220 226 216 215 216 228 222 230 220 222 213 209 230 218 221

 260 4 3 3 
 211 217 223 210 219 223 232 217 232 215 214 217 219 226 223 223 224 221 218 222 215 224 225 212 220 218 221 212 221 221 216 228 225 226 218 225 214 227 220 226 219 222 220 227 218 222 223 221 225 222 224 226 214 220 220 225 217 218 226 217 226 216 219 212 226 220 223 222 235 209 209 211 216 216 221 230 226 217 218 222 223 221 212 226 223 218 219 225 214 215 207 228 211 215 218 220 224 221 216 227 224 230 223 216 223 218 219 216 218 220 215 216 220 218 214 217 214 225 205 214 227 215 221 216 209 225 214 228 230 220 215 217 228 225 219 228 217 221 224 222 219 218 225 217 221 217 220 207 210 214 222 222 219 218 224 219 215 215 221 218 220 230 222 219 222 219 215 220 214 226 214 221 219 224 220 223 220 220 215 221 224 227 216 216 221 222 218 214 224 231 224 219 216 222 229 217 228 222 223 223 216 220 224 216 217 215 221 221 226 213 212 216 224 230 216 218 219 233 222 227 219 228 223 217 217 215 229 215 215 224 222 220 225 227 213 213 219 217 230 222 220 217 220 218 224 229 219 216 211 220 223 217 220 213 220 232 217 211 215 222

 260 4 3 4 
 220 222 226 216 221 223 228 212 224 222 215 224 220 226 218 223 218 224 221 228 211 217 214 226 217 218 212 219 225 218 215 223 220 230 224 221 226 217 223 228 222 219 227 217 217 217 222 215 223 220 218 223 224 218 221 217 222 220 218 206 217 218 211 219 221 229 219 223 219 213 218 218 223 229 214 215 219 221 213 220 218 221 210 216 208 231 226 218 220 229 220 225 230 212 221 222 223 221 222 221 230 217 222 207 213 220 224 226 223 227 219 220 218 227 214 221 220 209 221 217 221 223 224 219 226 222 216 225 211 206 222 224 221 220 215 217 217 226 233 223 219 219 213 218 220 229 226 217 214 217 224 218 221 213 222 213 219 219 218 216 224 225 224 215 217 221 219 216 221 227 210 219 216 226 217 216 222 223 224 225 219 217 223 230 217 219 217 219 213 227 221 223 226 213 214 226 227 219 227 224 211 219 211 216 216 227 221 215 227 221 220 218 223 216 225 213 224 219 216 213 224 229 215 230 221 219 217 212 224 222 220 216 222 221 218 225 224 221 216 222 221 226 223 221 216 230 214 224 221 214 222 221 221 221 215 215 225 224 218 221

 260 4 3 5 
 225 220 218 223 218 228 213 218 213 219 224 219 225 220 217 223 218 228 220 216 224 217 231 222 221 221 221 216 216 215 217 215 215 221 220 222 225 222 215 225 217 225 218 223 216 212 224 217 221 211 217 225 223 216 221 220 218 226 216 225 226 212 221 222 220 220 221 220 226 217 224 226 232 219 212 211 211 226 222 215 226 212 218 220 230 212 219 220 218 212 220 217 219 227 215 224 215 222 218 222 219 219 223 217 220 214 214 221 225 224 215 221 222 223 220 221 220 214 224 221 212 222 220 215 220 223 222 216 221 218 224 217 222 228 224 225 221 212 215 216 221 212 223 222 219 227 227 227 215 217 211 216 219 215 219 219 211 217 227 221 215 221 224 224 229 218 220 221 229 229 228 219 221 224 220 221 222 220 217 228 223 211 219 212 219 220 225 212 221 214 215 224 219 226 210 219 222 219 224 219 208 217 217 214 220 219 219 213 217 221 212 222 216 224 221 219 224 214 224 216 224 216 225 219 222 225 219 221 213 220 226 226 229 218 224 219 220 220 214 220 219 223 223 232 225 219 224 219 224 216 220 216 216 217 221 227 217 225 217 226

 260 4 3 6 
 232 218 228 211 224 219 214 209 225 223 216 226 220 215 218 220 215 228 220 219 230 222 216 220 228 215 213 237 218 220 224 227 214 217 222 224 224 219 214 225 224 219 215 212 218 227 219 214 223 218 221 222 222 221 216 217 226 220 222 225 218 215 219 215 213 211 215 222 221 232 224 221 216 212 221 228 221 220 222 210 228 226 224 210 218 228 216 218 214 222 217 216 220 213 223 219 223 211 222 219 215 225 217 219 229 224 224 228 224 219 220 229 213 228 224 216 222 220 228 207 222 224 217 223 218 215 225 222 227 222 218 222 222 214 214 220 213 209 223 222 223 222 224 218 223 220 219 215 222 223 222 225 225 220 219 217 225 220 219 221 222 219 213 216 224 223 220 230 221 226 231 219 221 224 216 216 223 210 222 207 222 223 211 220 225 221 214 213 224 213 218 221 209 221 219 223 213 217 219 219 222 221 226 220 206 217 236 218 222 223 225 229 223 219 223 219 218 221 213 213 227 221 226 219 224 215 215 217 228 224 223 224 223 225 214 213 214 216 220 217 224 213 226 224 222 214 209 217 225 225 214 213 213 212 222 225 216 224 227 212

 260 4 3 7 
 211 216 218 216 217 224 220 220 223 216 212 220 217 219 220 229 219 222 224 217 218 228 215 226 225 218 215 220 224 211 213 230 219 219 219 218 216 218 222 218 218 221 223 224 220 221 220 222 225 216 215 216 220 226 220 218 220 210 225 236 226 219 215 219 225 228 222 217 228 222 214 213 227 223 223 216 225 219 223 226 225 223 226 221 227 222 215 221 213 222 219 225 226 217 220 222 223 221 218 217 220 221 223 229 219 225 221 215 225 226 224 220 229 215 224 218 220 217 220 217 218 221 231 224 213 214 216 219 219 222 218 221 225 224 216 214 217 220 229 217 217 223 217 219 221 221 218 219 220 222 223 219 221 223 219 217 223 219 230 222 224 218 212 217 224 220 225 221 226 223 215 225 216 215 226 231 222 217 217 214 223 218 228 224 214 218 222 219 221 220 218 220 222 220 218 224 221 223 218 219 214 219 222 226 224 216 219 220 222 222 218 221 220 215 220 222 224 219 221 219 220 219 218 229 210 217 212 221 229 212 222 225 222 223 220 229 225 216 213 208 217 217 217 223 224 218 220 226 228 220 226 218 218 214 215 219 222 218 223 218

 260 4 3 8 
 216 215 218 220 212 218 222 217 222 220 221 224 221 223 219 222 211 225 214 221 218 225 222 222 229 208 227 225 221 215 222 223 216 221 214 221 228 222 221 223 221 218 218 216 212 225 227 227 209 222 222 227 222 217 215 226 227 224 219 220 216 210 210 223 220 219 214 220 216 207 221 219 220 218 216 223 215 228 228 214 232 220 219 232 215 215 223 225 217 222 219 223 225 213 215 223 224 221 221 225 217 209 217 227 228 221 220 210 224 222 216 228 219 225 223 225 221 228 215 226 219 219 213 215 218 221 223 218 217 215 215 217 225 226 214 224 211 218 211 219 217 217 223 221 219 219 221 220 223 210 219 224 228 226 221 220 224 223 216 227 221 216 226 219 232 215 227 223 226 214 215 222 222 222 221 225 205 222 218 223 221 220 222 222 225 209 219 213 211 217 219 222 220 221 212 223 221 211 220 216 218 212 217 221 223 222 218 222 225 216 230 226 226 216 219 226 225 225 219 219 215 216 234 221 213 211 215 224 216 218 219 222 218 225 221 223 213 226 223 216 220 217 210 219 219 220 222 216 223 221 222 222 223 224 210 217 221 228 218 222

 260 4 3 9 
 215 220 218 223 227 215 214 222 216 222 224 215 223 216 223 219 224 218 217 216 217 213 223 216 220 214 231 227 221 216 221 227 215 219 216 220 215 226 222 214 215 219 221 218 224 224 224 226 224 219 227 228 209 221 225 217 227 223 222 217 219 222 218 222 223 231 223 208 215 230 228 221 223 212 221 214 216 231 210 227 215 216 217 217 219 222 231 221 223 216 211 219 219 218 223 218 223 212 214 218 223 220 218 217 214 223 216 220 221 225 218 221 223 215 226 214 216 221 215 218 222 212 216 222 222 214 223 212 215 219 213 210 220 224 223 219 228 218 219 212 226 222 228 218 225 217 221 213 215 222 223 220 222 217 221 221 220 220 224 217 229 220 221 215 219 217 223 232 221 219 218 217 212 213 219 223 216 218 220 218 214 222 213 223 213 217 215 219 209 218 217 217 221 219 222 217 219 222 214 228 214 217 219 218 219 223 216 220 226 218 221 211 222 214 205 223 221 221 219 216 224 230 219 228 229 230 221 220 220 225 219 218 222 215 215 214 222 215 228 225 223 224 216 226 222 216 219 225 213 227 215 222 219 219 213 230 218 215 224 217

 260 4 3 10 
 220 215 212 224 218 215 217 220 217 219 211 214 223 220 223 220 220 221 220 222 226 217 224 221 223 219 220 225 225 219 223 223 227 219 229 211 215 219 218 215 217 220 210 217 213 221 220 226 229 216 222 215 226 221 212 219 228 229 223 228 219 220 213 218 222 220 212 225 220 215 213 228 222 211 224 219 215 221 214 223 225 212 219 223 222 223 223 214 227 208 217 220 219 223 218 224 220 216 220 203 210 228 223 212 218 219 221 220 216 227 227 217 215 222 214 224 221 211 209 224 218 226 220 220 219 229 224 216 220 217 217 218 232 219 213 222 216 218 208 222 217 222 219 221 229 214 223 217 216 218 219 220 225 225 220 227 223 219 224 226 221 220 214 219 212 225 215 225 222 210 224 230 227 214 220 219 217 226 221 216 215 227 205 220 214 224 222 218 223 214 221 229 215 213 222 214 217 219 220 212 218 221 213 216 222 215 230 221 222 220 221 225 218 221 231 217 219 231 219 219 222 222 218 219 223 216 223 209 223 219 218 213 221 210 226 216 214 215 218 212 227 215 219 219 227 218 222 229 223 219 218 224 220 220 216 220 215 220 217 215

 260 4 4 1 
 322 327 347 328 332 325 341 330 334 334 343 316 344 341 328 322 329 331 330 336 331 325 324 329 325 355 306 333 318 336 326 334 321 347 330 337 341 337 337 338 329 317 323 318 348 337 334 335 338 302 335 324 319 327 336 329 337 321 348 324 322 327 336 323 320 320 352 344 310 335 337 325 326 328 335 319 312 349 320 336 327 359 332 320 328 317 343 333 335 340 321 327 338 332 348 342 318 334 319 322 358 337 340 330 329 318 336 353 318 340 325 303 330 335 326 333 332 330 315 339 342 335 313 326 318 331 323 305 334 321 341 336 340 331 325 322 323 345 324 318 335 338 351 335 344 319 343 332 350 339 338 336 356 341 328 335 328 346 341 337 318 329 334 333 325 351 329 331 341 343 334 317 332 335 339 328 330 320 330 348 325 318 347 314 325 338 356 329 336 339 345 314 336 350 328 339 324 334 319 335 328 331 321 329 334 340 329 317 320 325 321 350 317 305 314 337 322 318 349 351 327 327 320 324 333 311 340 341 326 330 322 334 318 331 336 331 337 326 330 342 331 328 320 334 326 316 318 322 329 323 330 328 336 338 335 315 317 323 323 335

 260 4 4 2 
 316 326 331 332 318 321 323 325 335 309 330 343 341 339 346 329 324 332 339 329 338 324 328 326 337 312 313 332 318 323 338 329 331 340 337 332 312 336 339 333 331 329 333 330 323 334 319 311 317 335 323 345 324 347 323 313 332 306 319 345 334 329 341 331 324 328 324 329 319 326 321 321 331 335 338 330 332 347 327 321 315 332 333 319 335 347 318 323 324 325 336 354 336 340 309 334 329 333 326 338 339 327 309 329 330 318 328 329 332 317 318 341 341 332 326 322 340 348 341 334 344 332 323 319 331 323 328 333 342 340 316 331 324 323 329 337 330 331 313 326 327 342 329 347 324 336 318 318 328 324 339 324 323 328 337 324 332 334 346 337 319 341 329 329 346 311 333 336 353 313 332 338 323 310 326 324 347 343 310 320 324 325 319 326 339 322 359 329 325 328 323 324 334 353 321 333 315 326 347 320 323 353 340 326 332 320 328 334 322 329 338 320 332 325 334 350 333 335 333 328 320 316 337 322 320 332 327 336 333 308 326 313 338 323 326 333 312 340 327 325 344 313 344 296 331 333 317 317 323 322 337 338 332 336 330 310 324 326 340 339

 260 4 4 3 
 332 334 323 333 331 340 342 337 329 325 346 336 319 318 324 324 302 325 315 328 320 324 344 331 337 339 330 320 319 322 335 328 321 336 325 327 332 337 324 336 328 341 312 336 322 325 333 331 330 336 322 332 313 316 343 333 354 326 339 332 321 327 313 331 326 334 314 327 342 314 327 322 330 345 326 317 324 343 322 336 315 327 329 318 328 343 338 322 333 320 337 315 324 321 329 342 331 339 335 336 321 312 331 322 313 324 330 322 321 328 328 339 336 333 325 351 330 331 324 328 327 331 326 323 343 321 333 334 335 321 322 326 332 323 298 330 300 328 333 317 323 342 336 312 326 319 349 335 334 326 340 337 333 333 329 333 336 338 337 320 325 310 320 333 345 338 353 316 341 317 325 338 325 340 336 329 324 343 318 324 316 331 340 332 341 320 326 340 341 323 328 339 318 346 325 335 346 338 329 326 344 334 346 335 338 329 336 313 303 326 303 334 322 328 324 328 325 339 339 320 311 335 327 327 320 346 314 321 334 338 331 330 340 321 321 332 327 327 332 333 322 302 325 335 343 319 333 335 320 335 312 334 328 314 324 338 339 335 317 342

 260 4 4 4 
 327 334 337 337 344 336 346 317 330 334 347 337 335 339 324 341 334 342 325 317 332 324 324 334 322 333 359 337 344 327 316 332 328 345 318 339 333 318 334 310 338 332 333 337 332 322 316 338 312 323 331 333 331 320 311 341 316 331 344 339 330 328 345 334 314 331 327 348 343 346 338 305 328 333 331 323 336 318 324 329 342 328 349 335 336 334 318 340 334 343 339 320 320 343 331 327 342 331 335 338 321 331 339 333 331 337 321 318 336 330 324 337 345 340 333 336 342 334 335 324 309 341 318 334 331 331 354 331 336 317 336 324 310 330 353 329 315 328 314 334 335 321 339 343 326 334 344 320 327 333 352 315 354 348 323 329 320 325 327 310 333 338 298 334 342 324 335 338 320 329 322 335 329 340 333 332 344 325 354 343 321 330 339 317 339 335 317 333 334 347 324 341 344 335 318 335 335 331 330 341 329 324 331 334 329 339 326 336 325 341 333 325 329 331 310 330 345 320 313 310 333 347 322 329 345 326 326 315 334 330 333 333 322 333 364 324 336 320 325 312 336 322 345 329 329 307 326 338 330 316 333 320 333 328 330 315 334 329 315 326

 260 4 4 5 
 317 312 326 322 349 338 325 352 325 336 337 350 323 343 324 306 328 331 327 351 319 328 322 338 314 334 337 343 332 345 324 310 324 341 342 324 323 346 316 338 339 329 330 318 318 315 336 349 351 322 334 334 321 338 323 339 323 331 331 330 327 319 333 315 325 348 345 328 334 319 322 320 337 333 343 321 326 328 325 326 332 338 316 331 338 337 342 336 320 331 319 329 337 343 342 334 343 331 331 329 350 341 312 316 338 306 340 323 313 323 334 334 328 328 335 343 338 339 330 328 327 324 331 336 323 333 318 342 319 339 323 333 324 315 329 333 337 333 327 324 334 319 337 333 334 333 344 331 321 346 310 326 350 317 341 345 319 352 339 321 320 340 334 356 316 329 322 321 345 332 311 341 341 324 346 348 330 329 332 324 332 338 316 335 334 333 327 335 327 321 325 335 323 338 324 342 332 338 330 327 325 336 333 343 318 322 320 322 338 337 335 333 329 314 328 317 324 327 325 330 337 335 329 313 316 340 336 322 326 326 326 314 323 324 312 293 328 321 327 335 326 324 330 320 318 330 313 337 322 315 328 320 325 322 331 320 326 327 327 321

 260 4 4 6 
 329 330 335 330 328 343 333 333 333 331 350 316 329 332 330 324 327 337 343 341 334 333 333 343 332 324 351 330 342 350 337 328 325 329 332 346 332 345 340 314 328 313 340 319 346 314 340 347 324 318 347 327 345 321 339 318 338 334 340 332 320 330 328 331 325 334 312 335 328 337 337 323 313 313 350 341 338 325 340 328 312 313 358 344 331 331 336 326 321 331 320 332 340 324 323 350 335 316 341 331 328 326 334 333 324 356 333 323 332 323 313 326 336 313 342 347 332 342 323 306 325 323 328 338 320 329 339 340 311 315 307 335 322 331 326 336 338 337 328 325 330 329 321 317 331 325 335 297 320 327 345 341 347 331 340 333 342 319 329 331 319 318 326 334 324 339 326 341 322 338 344 330 324 315 316 320 327 341 324 322 313 328 324 325 327 332 331 328 324 327 327 326 323 329 336 337 319 323 336 326 349 322 337 343 320 331 325 349 343 321 321 320 321 328 336 326 327 338 329 333 337 328 315 354 320 311 325 350 332 335 330 322 330 324 319 323 320 323 320 338 342 323 330 339 337 314 323 336 327 327 327 333 348 335 316 332 341 316 330 321

 260 4 4 7 
 344 325 330 307 308 340 345 321 350 329 338 314 334 312 321 312 337 332 312 333 347 336 330 315 329 323 336 352 345 343 325 322 326 335 326 345 332 331 326 332 338 335 322 341 309 334 307 318 336 332 322 326 347 332 337 336 321 313 340 325 337 338 315 328 334 340 325 319 313 312 327 347 336 340 334 353 346 337 332 330 343 334 327 314 332 310 320 337 314 319 312 339 309 321 318 331 303 333 345 344 319 336 341 330 323 338 325 316 334 323 338 331 314 326 338 342 335 325 325 328 335 325 333 325 338 346 326 335 325 330 319 341 325 333 329 346 332 333 329 316 334 323 321 333 323 339 329 314 320 332 341 328 320 340 347 324 347 332 323 340 312 312 326 347 317 331 342 344 330 328 333 319 312 334 338 311 321 338 326 332 340 317 327 318 342 331 339 323 328 342 307 332 337 351 353 332 315 327 330 315 321 328 340 335 315 336 319 322 329 315 336 327 324 331 302 331 336 323 335 329 340 328 335 332 329 334 315 339 341 334 318 328 328 333 352 332 323 337 328 329 324 312 317 341 321 333 336 340 334 340 346 362 327 329 325 325 351 338 336 343

 260 4 4 8 
 345 335 336 346 343 336 323 339 340 328 320 321 342 332 326 322 336 334 328 323 324 340 329 337 322 329 334 334 298 306 320 330 344 333 320 350 327 327 337 326 335 312 321 334 333 306 338 351 347 352 327 330 321 325 327 326 342 316 342 342 319 319 326 337 353 346 304 327 343 318 339 333 319 338 343 332 328 354 327 314 318 319 335 319 320 332 325 328 322 327 339 319 342 329 342 328 330 323 325 343 337 342 334 328 347 334 334 328 338 341 336 329 332 331 327 342 325 334 344 326 348 321 326 317 325 318 345 328 333 314 331 323 321 325 309 345 324 330 334 317 340 329 338 328 317 321 341 320 325 334 320 323 330 339 316 333 329 326 341 341 331 336 333 328 323 341 329 302 321 323 333 345 333 332 348 336 335 341 339 328 334 309 341 348 318 333 326 320 327 323 341 326 318 346 347 339 324 322 330 336 329 331 340 330 307 336 340 337 340 332 349 340 314 315 333 329 332 326 327 332 328 342 309 324 331 336 350 322 333 336 347 323 320 340 320 338 321 326 322 316 342 331 328 323 350 331 324 334 321 341 336 343 321 327 341 322 322 340 334 327

 260 4 4 9 
 334 320 332 356 313 335 318 322 343 328 339 352 319 318 333 325 340 340 311 344 323 343 332 315 317 309 328 337 307 318 340 339 323 330 314 318 324 322 340 323 335 318 319 317 340 326 335 321 304 338 342 337 332 336 331 346 324 324 319 334 320 327 321 326 325 325 313 333 329 322 339 333 329 331 353 350 316 347 333 316 326 318 343 329 316 335 326 321 324 331 344 337 329 337 340 324 330 336 350 328 318 344 331 334 334 309 325 323 317 326 327 334 356 334 328 334 324 327 320 307 316 336 342 346 335 330 335 335 338 324 340 333 323 316 321 326 330 315 303 318 330 324 328 352 337 342 346 335 319 320 333 343 324 339 357 339 319 344 322 338 318 326 328 328 316 329 315 335 329 334 321 327 326 352 328 323 342 320 336 346 329 347 338 339 314 319 348 327 310 322 317 324 319 314 311 314 328 332 338 353 321 326 354 331 324 321 340 332 323 328 345 341 327 323 330 326 326 328 344 344 326 330 322 329 336 317 324 316 341 311 331 347 336 330 338 319 339 319 313 323 319 339 322 328 332 336 310 346 298 338 323 323 343 333 344 333 337 343 328 332

 260 4 4 10 
 338 337 337 341 339 346 334 324 348 337 316 324 317 342 330 318 315 345 354 343 335 328 327 335 353 326 333 314 337 329 318 345 356 334 342 336 326 335 347 319 331 318 338 327 340 327 342 328 331 329 337 330 346 336 310 325 325 328 324 320 316 342 323 334 318 324 326 337 331 312 316 339 326 335 325 311 324 318 314 334 325 350 308 342 332 335 337 320 327 332 322 339 334 339 329 329 329 342 332 343 316 318 299 338 335 327 307 331 325 340 330 338 341 329 336 335 331 338 346 347 316 348 338 324 324 329 337 331 344 318 336 328 339 318 325 340 349 338 325 325 306 340 343 337 326 331 333 343 309 342 332 326 317 336 326 322 331 327 349 347 311 333 335 316 321 347 347 339 334 345 324 311 318 342 341 329 336 325 316 329 326 333 351 321 336 331 321 332 342 323 332 317 337 314 325 331 339 334 306 330 328 328 325 347 342 316 326 325 330 333 338 314 316 337 333 346 331 348 316 315 324 329 328 323 329 315 317 329 327 319 342 349 331 337 326 331 329 328 348 323 336 321 338 327 318 320 326 324 330 323 340 340 332 320 335 320 328 340 322 335

 260 6 1 1 
 91 65 102 47 121 49 31 105 105 55 63 119 49 98 61 99 120 86 82 62 33 55 129 106 80 77 75 62 108 77 46 64 95 41 36 54 31 105 127 26 53 103 43 84 130 107 35 44 111 76 59 110 116 44 63 28 80 81 64 29 83 27 100 60 102 80 58 35 58 100 54 121 85 58 91 90 125 50 81 62 48 47 61 130 54 60 46 83 59 47 128 32 103 100 40 55 102 59 119 119 111 34 77 116 107 84 117 77 59 91 58 56 51 107 55 128 85 129 87 129 113 98 31 130 96 52 97 117 117 119 126 54 85 75 96 122 87 68 84 120 80 43 79 61 77 128 102 45 96 55 27 61 94 79 38 58 85 110 57 125 129 123 95 97 26 105 92 125 84 118 46 87 112 70 63 121 129 72 36 106 38 92 60 76 118 90 113 108 121 99 80 76 87 111 88 44 32 82 109 42 69 109 57 35 82 79 83 77 61 117 86 89 91 125 62 118 42 56 68 47 125 47 121 81 68 118 50 50 62 61 127 91 105 47 100 129 129 91 95 85 94 122 32 39 42 47 78 98 105 63 86 123 45 58 88 79 25 50 123 52

 260 6 1 2 
 98 78 27 28 46 71 69 51 91 91 37 65 113 103 32 86 59 66 64 72 48 25 59 98 111 28 119 95 38 65 117 55 100 84 25 116 66 67 130 117 113 100 49 84 117 120 63 99 119 49 100 121 99 93 48 39 78 49 37 102 80 107 117 122 98 91 107 118 53 71 28 124 50 80 90 83 86 71 123 30 117 70 114 123 60 66 75 89 101 112 60 68 127 32 91 66 107 116 100 28 61 49 101 26 50 118 61 85 66 110 26 112 33 91 129 57 30 81 38 31 109 69 88 90 38 76 67 118 96 65 42 50 118 103 114 62 51 83 92 37 120 109 60 78 72 68 125 62 104 29 50 120 62 83 56 65 32 41 90 98 97 37 63 109 44 81 89 115 128 25 27 117 85 76 74 103 111 29 96 59 123 116 75 82 29 130 127 110 77 87 28 57 43 122 116 47 79 87 38 126 130 91 60 77 56 98 117 88 54 25 70 101 51 100 48 83 79 29 117 78 66 69 94 90 103 89 107 125 77 36 32 118 122 27 98 118 71 63 103 109 101 70 109 38 53 98 105 113 58 32 26 106 61 41 130 28 107 124 37 86

 260 6 1 3 
 57 96 71 94 63 61 68 68 125 110 130 113 56 69 92 47 124 130 32 65 26 39 130 81 123 44 52 28 32 76 61 41 88 93 35 97 35 112 49 40 61 39 56 90 28 41 128 26 100 89 28 41 74 93 83 69 77 95 97 47 28 89 62 71 101 63 107 44 94 76 42 81 75 55 56 130 129 74 56 97 88 92 37 77 67 80 117 67 79 128 49 64 50 107 30 110 76 124 34 119 129 72 44 48 29 51 39 42 63 56 50 41 46 124 109 109 71 109 60 111 108 29 59 99 67 64 110 73 27 74 37 73 107 92 30 114 32 99 125 71 52 77 90 43 72 48 39 86 91 42 72 114 97 39 111 121 51 90 39 112 59 111 122 125 118 95 71 65 27 66 102 46 123 77 109 39 129 38 127 84 76 96 59 118 106 107 87 92 83 79 27 86 97 36 57 46 29 87 74 106 49 42 112 126 78 29 61 97 29 65 47 116 34 105 125 111 116 55 112 124 110 43 72 89 129 125 114 75 53 108 69 43 44 51 113 97 65 84 112 98 40 77 56 38 54 35 27 33 83 124 56 104 124 91 37 90 86 61 31 45

 260 6 1 4 
 60 110 26 26 38 52 126 43 104 72 95 51 86 112 63 107 119 41 54 121 58 108 107 73 91 87 78 126 107 69 129 123 43 43 25 118 117 55 40 63 108 26 121 84 30 92 86 44 31 74 92 45 70 25 64 59 128 115 107 109 98 43 92 57 129 60 99 66 81 128 33 91 36 80 60 118 117 57 111 112 83 40 83 45 39 53 61 120 84 27 39 66 70 91 106 32 74 68 103 59 128 29 71 60 31 30 115 103 108 101 86 52 80 76 96 83 78 106 94 123 80 107 35 91 108 81 103 57 103 77 79 104 64 26 77 123 119 76 97 103 39 40 47 69 120 88 97 70 46 124 120 68 89 61 76 113 78 95 120 47 123 116 65 93 115 64 69 49 38 122 63 100 100 62 32 58 120 81 34 108 59 115 95 38 101 69 94 48 71 96 48 123 44 61 75 64 79 79 125 103 45 39 73 99 28 63 25 125 74 57 28 81 73 86 52 67 30 37 105 83 104 32 109 36 68 114 76 66 67 96 114 25 93 113 48 88 108 114 99 91 117 73 79 81 118 31 105 63 83 92 95 49 123 66 31 33 124 47 55 65

 260 6 1 5 
 120 119 74 98 33 97 114 108 94 69 101 125 48 40 67 25 44 66 124 105 43 34 36 89 59 122 72 125 127 36 31 128 35 83 42 68 125 42 29 103 79 94 78 54 111 94 27 67 99 39 74 30 42 71 83 26 86 125 52 77 88 39 37 44 54 70 122 57 119 110 88 118 110 45 126 95 111 92 117 40 33 40 89 44 81 97 76 37 35 91 52 105 31 115 52 34 99 82 82 68 97 115 101 40 99 34 129 95 68 96 38 118 108 103 90 107 69 82 99 113 97 27 63 126 107 74 97 105 99 97 89 46 99 115 122 68 99 25 48 93 125 29 92 60 80 122 79 66 130 92 56 42 92 69 33 101 117 83 63 103 85 78 55 107 121 96 116 81 117 104 44 90 107 31 121 89 97 92 40 127 87 113 80 45 97 36 108 59 123 49 37 81 124 95 118 43 102 76 83 114 117 118 130 53 40 120 94 118 35 76 102 35 53 80 49 51 68 82 73 87 38 82 81 117 102 99 69 99 55 57 65 108 126 111 90 96 101 78 117 44 48 74 117 45 66 42 53 89 102 120 126 64 124 106 27 75 119 31 56 72

 260 6 1 6 
 29 32 125 105 110 25 120 126 93 31 116 26 31 31 79 42 61 45 111 122 130 50 129 111 116 86 121 78 81 39 53 72 26 67 117 78 74 26 58 94 76 67 48 37 35 25 88 103 50 98 74 43 54 106 39 114 38 129 110 39 74 117 73 34 129 52 74 103 121 94 56 33 99 60 89 45 65 82 95 42 94 113 118 125 37 28 60 28 83 113 107 73 116 111 127 74 116 27 50 84 61 51 107 34 105 87 61 27 55 42 39 74 116 116 51 70 76 52 119 91 66 77 30 49 87 109 95 72 76 68 99 37 81 119 126 59 54 100 97 106 43 118 70 33 60 85 112 27 33 119 62 97 63 111 27 117 125 130 129 56 122 97 34 82 113 80 32 111 107 45 56 81 60 58 70 64 81 113 55 115 123 118 63 75 29 45 108 71 130 127 67 44 28 44 53 74 60 102 32 94 120 88 58 123 41 127 104 49 125 86 76 79 105 73 59 66 29 127 60 84 125 96 33 115 111 46 46 88 55 104 110 61 62 43 117 37 34 63 56 59 35 57 99 99 91 59 64 56 128 69 114 76 105 112 33 109 55 111 76 63

 260 6 1 7 
 83 106 70 28 96 50 71 28 86 27 26 103 78 114 51 63 57 86 49 89 76 107 59 82 125 129 125 123 105 46 42 31 96 94 108 80 88 123 118 84 50 125 67 88 115 72 27 63 42 112 122 82 63 47 80 43 91 77 59 46 26 48 114 69 112 90 63 56 115 44 52 82 68 97 27 43 84 97 125 125 117 121 77 35 70 85 96 106 35 32 77 100 66 93 42 124 61 68 90 103 45 41 125 30 105 130 114 108 77 113 79 74 99 45 85 81 64 122 54 34 80 96 71 91 116 63 124 123 67 116 93 66 81 83 87 95 94 41 41 68 37 35 129 48 77 82 34 29 121 128 39 51 91 107 28 89 109 43 68 125 80 90 78 127 94 38 42 93 31 128 39 56 59 76 86 130 97 111 102 74 30 70 64 122 61 64 25 130 73 56 51 91 123 67 90 71 50 90 108 103 53 62 34 117 104 50 57 83 41 118 43 73 96 29 53 95 70 81 100 109 117 86 30 128 43 73 95 100 66 109 28 82 53 113 80 114 58 52 74 116 52 76 112 107 83 64 68 91 38 39 61 96 74 38 35 112 93 82 123 36

 260 6 1 8 
 111 105 91 52 65 47 47 84 86 52 31 118 29 26 114 67 90 108 125 56 129 57 115 124 84 66 86 76 123 108 70 112 107 57 91 94 107 30 81 72 77 28 116 120 26 46 51 97 124 91 109 79 65 51 30 85 77 92 51 51 45 71 121 79 121 80 76 52 112 106 73 43 121 58 61 73 40 74 81 120 75 40 87 127 30 37 76 35 92 110 27 90 74 65 39 85 78 88 87 43 87 83 36 34 112 94 117 121 128 28 58 74 48 82 129 98 56 40 85 123 76 30 25 46 111 40 60 60 76 106 26 51 117 127 46 73 25 68 67 49 92 46 125 39 56 115 33 97 37 33 44 122 58 46 101 112 57 50 116 41 110 126 117 41 64 112 31 31 89 40 121 35 101 49 81 90 101 42 53 70 103 32 62 110 94 28 25 69 56 111 69 97 110 42 100 82 32 86 39 35 71 114 33 84 65 27 92 116 95 37 128 52 125 76 99 89 35 81 115 25 79 68 34 116 76 46 36 96 37 124 61 110 83 35 62 26 67 74 48 29 59 112 47 115 80 75 101 54 32 33 84 33 89 107 31 79 128 112 48 92

 260 6 1 9 
 36 126 90 113 123 91 106 83 112 89 73 67 106 98 41 128 41 43 92 83 59 55 104 129 74 76 118 93 97 88 50 104 49 50 90 103 125 93 91 103 74 36 106 73 63 85 51 64 66 76 67 69 47 100 57 42 95 29 74 95 93 42 122 71 52 102 89 63 73 122 70 55 84 93 111 93 46 104 42 52 63 70 115 125 78 84 72 82 50 92 100 120 30 129 122 89 98 108 115 87 91 66 35 33 33 130 90 122 85 101 113 127 81 95 84 86 117 55 96 116 83 109 68 126 79 71 87 101 45 36 61 84 91 101 73 129 27 46 98 120 26 109 91 93 31 35 112 85 115 116 83 51 125 88 108 87 37 103 46 26 30 32 99 76 119 90 30 37 96 47 40 105 83 60 49 123 86 40 125 83 68 88 57 107 34 46 35 90 50 44 87 81 62 25 93 128 65 74 84 106 34 111 64 111 108 54 49 97 40 89 98 49 38 51 127 39 124 69 73 37 55 86 90 71 69 119 66 70 72 105 116 65 70 101 124 54 123 103 29 76 85 92 115 99 118 104 65 73 47 71 72 47 95 51 87 63 52 48 117 92

 260 6 1 10 
 75 120 38 85 30 87 100 97 86 111 129 80 35 109 108 114 69 129 43 92 58 112 108 71 124 28 49 108 48 116 58 70 101 37 126 35 28 91 37 125 53 37 82 110 54 38 118 124 94 94 95 66 116 94 94 128 71 72 32 68 76 123 129 125 88 86 37 121 107 107 50 81 52 74 29 115 96 125 129 61 64 53 46 122 55 37 51 111 105 79 84 40 70 121 85 47 68 53 99 123 66 25 52 111 47 80 72 39 105 44 46 92 93 68 74 39 38 29 77 87 66 106 112 41 54 32 34 108 90 36 124 86 71 104 112 84 86 130 69 33 49 121 117 64 43 75 81 70 36 92 30 61 128 99 95 82 87 94 112 30 111 49 79 36 32 113 76 61 46 40 108 89 90 125 84 87 47 110 81 42 109 90 58 43 30 104 33 94 90 70 53 116 64 45 54 128 120 104 104 65 70 86 96 104 95 36 74 25 90 112 44 31 114 112 82 70 69 55 46 44 111 106 42 108 107 102 92 27 50 32 91 85 39 72 67 76 31 128 65 39 69 61 33 122 127 100 104 67 80 78 92 95 77 59 104 28 87 69 95 28

 260 6 2 1 
 170 315 346 149 191 364 291 281 236 141 136 241 253 160 195 139 180 146 261 285 245 156 304 117 111 323 296 207 187 288 232 283 210 270 118 343 298 242 116 146 280 356 270 258 261 359 164 274 190 263 301 153 332 171 222 156 190 283 335 229 210 262 158 300 152 220 233 134 198 216 356 214 244 211 198 116 320 242 358 209 343 306 210 208 154 137 188 119 127 347 232 226 143 144 119 204 337 262 216 295 170 353 292 283 342 162 220 180 121 218 347 219 354 120 143 345 342 351 212 191 349 257 218 269 349 249 358 358 182 254 308 269 293 257 145 164 147 283 358 368 320 320 290 351 148 241 189 201 280 269 351 240 241 275 318 172 207 144 263 264 172 338 119 125 185 135 157 278 161 148 189 365 207 333 249 175 317 130 187 179 339 325 272 265 327 305 326 368 226 307 162 220 366 246 186 310 162 297 233 253 313 230 174 192 178 219 275 221 174 340 288 110 143 280 328 356 254 251 327 228 166 322 118 183 324 282 300 213 222 162 271 211 323 263 331 253 165 136 347 159 146 259 130 214 325 326 248 237 168 297 152 263 131 283 143 319 226 225 182 217

 260 6 2 2 
 306 203 355 119 241 360 258 266 279 349 200 221 188 173 304 167 249 361 329 192 334 128 352 208 264 221 360 285 133 370 155 215 270 141 325 200 169 134 317 360 313 135 251 155 347 154 222 289 266 361 217 284 236 184 271 273 125 226 176 179 366 137 146 149 149 328 302 121 158 119 141 331 142 300 180 269 153 128 326 217 120 240 269 119 283 312 166 153 119 231 180 143 182 126 158 133 207 243 331 184 286 231 300 125 178 258 321 297 178 186 301 325 163 139 194 124 197 356 320 137 211 248 339 235 310 155 274 328 336 255 332 300 346 361 343 306 297 337 271 365 213 155 270 233 260 370 266 124 364 276 124 282 263 323 113 176 241 322 321 262 139 292 125 302 276 183 235 351 247 113 166 164 287 263 240 157 362 308 112 221 271 337 208 316 334 253 337 246 279 226 299 367 149 338 212 349 132 269 253 144 262 312 302 305 310 121 369 176 192 192 209 201 139 282 259 113 312 245 275 126 347 364 216 367 349 340 240 234 205 315 136 191 115 151 120 296 195 235 111 348 225 317 364 148 241 280 211 144 117 352 131 292 321 236 157 369 114 301 224 310

 260 6 2 3 
 294 154 247 194 305 255 212 209 232 236 158 188 304 158 333 308 159 326 167 243 134 183 273 149 126 122 283 198 304 212 368 356 314 282 360 331 177 240 340 153 169 270 167 355 358 316 244 346 235 230 121 344 144 215 211 133 279 156 337 207 295 356 134 163 301 148 236 265 206 110 233 278 156 248 251 324 233 140 150 348 341 292 119 217 154 312 227 224 161 283 188 301 285 222 285 228 289 268 113 302 288 308 235 131 228 217 246 192 122 250 264 294 155 198 333 133 300 187 273 204 174 277 279 128 151 253 200 185 174 276 216 301 352 310 278 369 133 225 182 321 369 303 297 255 308 150 232 226 332 153 171 272 197 338 111 334 114 336 323 228 112 303 298 267 295 342 222 213 261 364 218 126 242 295 120 171 245 112 284 208 269 200 169 146 111 285 331 124 291 296 214 355 116 265 360 280 286 304 202 137 364 177 303 283 232 257 287 191 289 187 136 313 334 259 175 128 178 335 264 273 360 323 259 175 226 337 240 163 341 153 256 274 168 298 277 170 223 111 208 215 147 242 201 332 170 364 354 300 255 208 190 180 318 259 315 311 315 309 260 240

 260 6 2 4 
 251 356 178 248 209 314 149 184 328 311 354 352 144 256 185 317 121 320 272 116 227 261 279 176 344 291 163 212 258 258 178 270 271 131 326 270 216 213 319 304 149 134 316 345 368 256 302 159 353 181 181 140 331 255 349 287 152 187 126 294 190 254 115 158 170 200 178 356 156 241 334 248 297 194 128 118 219 124 178 252 143 343 322 191 287 188 370 164 208 150 190 110 248 132 125 288 347 322 270 127 306 312 132 188 139 166 342 301 167 283 321 211 156 189 224 126 360 338 363 170 203 349 191 320 166 268 274 357 169 362 258 318 349 169 131 327 146 213 128 231 255 137 181 245 217 134 191 271 364 222 192 296 175 248 176 294 202 252 297 212 155 216 362 300 159 268 279 300 303 122 218 119 171 130 188 165 186 270 216 160 305 283 201 225 248 176 302 250 210 221 152 293 313 290 273 218 230 369 153 125 299 359 364 306 339 207 112 168 270 367 260 337 259 175 339 169 174 114 132 301 186 306 302 264 357 121 271 307 247 307 167 298 121 209 340 298 305 189 183 141 330 155 233 179 211 240 203 294 174 174 287 362 342 139 243 265 180 275 252 293

 260 6 2 5 
 324 268 314 278 218 158 313 160 353 302 207 121 145 207 158 166 119 152 324 366 144 239 272 128 298 300 237 179 255 309 155 226 147 339 192 282 199 316 116 260 151 125 355 219 245 272 125 179 183 154 362 250 306 295 366 114 267 297 221 132 358 143 312 340 333 111 209 227 348 119 124 217 360 307 355 145 267 184 360 139 244 225 361 339 274 269 229 236 367 325 115 321 158 304 346 241 164 213 166 291 277 127 347 241 130 210 177 113 338 351 231 123 124 341 327 315 245 144 368 187 150 198 320 192 190 327 248 359 140 252 273 230 153 317 177 293 125 216 272 316 360 247 260 153 140 240 342 150 241 292 360 363 232 128 152 306 124 236 338 285 306 357 366 160 322 197 325 279 111 111 126 286 293 300 138 148 257 344 353 270 317 194 110 156 191 352 190 305 237 133 173 148 352 297 336 344 315 311 361 146 232 176 252 295 183 143 332 329 131 267 243 178 353 359 156 185 361 203 360 214 202 177 346 258 209 361 343 334 218 212 157 258 255 217 196 357 255 369 186 312 368 192 258 167 265 169 346 324 177 170 232 130 130 229 238 205 210 195 194 329

 260 6 2 6 
 178 317 271 116 185 298 127 300 126 344 348 301 221 153 339 366 313 296 234 367 356 271 171 300 333 113 124 142 144 250 230 127 167 201 206 330 286 219 319 242 143 324 225 254 275 235 270 193 271 163 345 267 191 138 214 284 286 206 178 234 320 216 200 266 308 182 319 363 306 324 336 230 210 217 143 191 331 231 318 285 141 296 202 183 282 305 120 146 279 351 122 333 152 277 362 218 313 113 201 238 367 221 369 342 246 155 212 174 310 242 208 163 222 280 247 144 137 305 131 307 309 211 310 185 186 167 149 127 308 213 244 302 218 130 305 183 277 352 273 299 228 226 361 256 350 304 300 151 238 194 305 151 266 263 238 267 334 351 114 209 219 356 218 278 364 176 136 313 365 292 117 209 150 303 302 213 301 352 341 195 240 283 277 177 266 332 203 285 127 319 275 280 198 140 314 212 268 360 213 320 254 233 167 342 354 330 158 162 294 228 135 212 315 266 334 252 319 157 283 129 117 176 319 256 173 240 246 191 178 329 303 296 125 203 277 298 361 304 249 327 369 364 244 176 119 356 266 336 138 220 173 249 193 217 349 317 248 272 124 197

 260 6 2 7 
 198 367 153 336 363 215 265 358 334 126 242 156 341 322 207 245 232 148 161 349 140 161 272 114 125 327 351 339 234 172 244 157 173 112 255 349 370 316 281 201 267 216 138 120 111 150 269 210 143 278 273 357 253 223 335 135 325 274 345 319 356 217 112 132 211 154 157 273 246 162 113 209 350 208 186 122 135 210 267 189 172 192 203 119 252 206 158 120 281 249 284 236 167 362 202 270 276 294 270 354 320 221 349 257 175 305 189 333 173 333 127 313 334 191 150 302 330 370 341 322 145 297 201 166 129 143 368 356 334 355 320 348 292 166 293 168 144 303 170 355 160 263 150 161 142 288 153 365 241 158 336 249 189 370 370 307 175 318 338 212 328 160 138 343 324 226 189 203 281 282 110 201 356 226 275 203 134 111 331 150 176 228 164 112 139 296 126 173 131 181 144 248 224 216 296 198 260 354 352 238 326 341 120 216 321 129 248 359 206 357 143 120 247 326 121 137 270 162 303 185 285 130 122 364 112 245 138 222 123 181 281 118 136 175 241 348 145 217 187 301 231 322 290 340 151 228 119 118 191 338 295 364 346 118 339 265 313 227 178 184

 260 6 2 8 
 255 295 326 199 235 309 215 263 175 298 134 143 345 315 269 189 119 198 283 123 272 290 359 138 320 326 150 359 135 332 202 142 301 110 332 142 341 193 289 128 125 115 294 326 304 174 319 330 204 317 323 165 124 289 185 272 152 205 204 309 139 298 119 347 320 258 190 288 196 254 264 353 293 276 367 235 363 228 284 364 116 227 257 248 236 224 208 180 138 214 152 198 156 289 322 271 221 290 302 353 159 248 189 164 277 165 332 294 139 356 295 156 172 145 142 227 340 124 206 299 342 228 351 196 369 113 236 123 182 192 358 141 212 190 186 167 115 173 354 370 124 126 258 168 346 136 316 209 288 277 269 289 110 346 228 203 183 330 313 119 207 342 301 370 336 141 339 331 166 343 354 184 340 337 130 344 266 202 236 246 167 207 213 263 293 319 175 206 307 245 302 310 121 367 259 140 228 162 193 203 328 159 274 228 213 338 231 321 168 259 157 285 209 128 331 363 238 265 227 208 119 322 168 350 285 258 263 272 251 308 271 209 296 230 213 156 147 283 318 264 324 233 116 338 244 251 238 163 250 122 172 156 332 261 267 250 124 208 333 323

 260 6 2 9 
 366 160 296 117 113 320 316 185 234 230 131 176 188 202 313 314 244 116 290 145 202 263 222 156 328 192 223 121 258 348 181 317 272 315 357 339 352 299 365 190 190 327 272 300 294 350 300 303 158 240 137 340 139 148 112 209 271 213 165 339 352 247 151 291 193 112 212 315 274 330 138 323 370 272 258 218 311 275 194 315 316 326 338 289 171 170 231 143 330 330 327 333 247 317 250 204 183 311 271 157 337 157 260 184 230 257 369 370 277 178 154 140 171 124 345 270 204 328 232 181 269 164 115 153 128 172 127 316 209 268 354 309 134 130 190 262 364 353 160 181 241 344 217 128 172 285 112 279 205 134 304 229 112 141 177 259 219 359 346 310 326 122 268 203 292 276 355 353 349 300 117 335 338 210 341 288 248 317 313 151 345 128 303 209 149 308 125 257 279 250 212 143 359 295 154 361 119 297 131 175 140 304 256 167 239 220 337 290 352 223 181 128 188 363 337 131 239 302 170 305 154 177 259 217 367 302 140 293 364 119 242 242 191 243 175 348 198 212 226 366 271 339 334 122 167 236 181 136 294 330 195 228 127 171 206 331 268 323 287 128

 260 6 2 10 
 193 274 149 348 343 131 213 316 150 152 164 121 340 190 183 338 347 366 264 169 293 335 213 122 281 345 243 182 125 156 143 210 213 303 116 185 125 219 314 271 184 156 328 149 206 224 146 267 235 145 278 358 267 139 192 201 237 346 176 195 118 259 209 249 258 232 281 173 255 304 212 302 118 328 294 159 323 153 192 308 161 352 336 204 316 370 205 257 199 188 115 286 168 354 329 291 248 289 210 223 148 134 268 165 161 307 299 301 197 301 159 319 273 281 190 172 331 227 115 300 311 320 303 176 315 256 191 264 279 258 363 193 119 309 301 145 369 357 218 244 140 282 339 255 237 208 250 271 295 357 315 365 114 136 245 145 197 203 314 175 248 148 198 335 367 240 210 245 169 136 111 360 183 319 228 336 323 111 328 261 193 241 234 279 132 245 131 253 260 338 184 292 278 142 263 206 284 118 256 186 260 165 295 133 238 163 178 359 198 285 138 229 273 284 182 301 171 178 190 218 141 254 149 200 242 150 194 159 165 181 136 310 215 171 343 300 334 345 124 221 369 348 169 300 235 270 145 241 209 187 244 203 240 256 370 248 359 257 338 209

 260 6 3 1 
 227 214 215 219 216 219 224 222 217 222 214 223 220 228 207 210 225 215 219 217 228 223 218 217 210 212 216 221 216 228 222 220 227 224 225 227 219 216 232 226 218 213 220 224 225 222 228 221 217 220 217 223 224 219 215 225 227 224 225 221 225 234 227 225 224 223 220 214 229 226 220 224 222 222 224 217 218 216 219 214 210 222 226 216 215 218 222 228 222 237 218 221 225 214 217 217 222 229 219 220 217 221 228 233 219 223 217 217 217 228 214 222 223 220 232 218 215 218 222 218 224 218 209 221 221 220 224 214 213 219 209 215 219 209 222 222 220 225 228 218 225 225 235 221 219 210 224 224 212 227 216 219 218 222 214 218 223 229 216 225 220 219 213 215 219 219 225 224 215 223 221 208 221 227 224 220 218 234 218 213 218 226 219 221 225 219 213 217 219 217 220 223 221 226 227 225 211 218 220 227 218 220 217 224 229 217 213 227 217 227 214 223 223 221 221 225 216 230 219 227 225 220 222 224 217 217 223 220 223 219 217 215 220 224 211 221 227 216 230 227 216 220 207 223 217 223 228 227 225 222 218 216 222 213 220 218 213 217 230 232

 260 6 3 2 
 222 217 223 222 227 225 220 219 222 221 214 219 219 225 222 210 222 218 209 217 217 218 225 220 222 222 220 217 220 220 217 220 218 215 213 220 223 224 216 212 221 220 219 216 213 219 217 217 218 221 220 216 213 214 219 224 207 219 207 212 214 216 221 223 226 214 217 214 224 215 213 218 224 224 218 215 223 217 219 222 218 211 221 225 223 225 224 223 218 221 223 216 223 222 215 221 228 215 233 219 225 226 216 227 220 211 223 226 215 227 222 219 220 222 224 217 215 218 223 217 227 221 220 216 218 220 226 226 230 224 215 220 218 221 214 222 222 220 225 227 218 216 211 224 223 216 220 220 228 216 225 225 220 225 220 229 206 217 228 223 226 225 222 215 222 217 220 233 216 217 220 222 219 216 217 221 210 218 226 224 223 219 222 217 219 219 219 224 222 217 229 218 211 219 221 219 221 223 215 228 226 213 227 220 228 220 218 222 225 219 221 212 216 213 214 219 212 218 229 223 215 223 213 212 226 217 220 221 225 226 225 219 232 220 224 229 218 223 223 222 217 224 219 217 223 220 221 215 221 218 219 228 215 218 226 220 221 223 225 214

 260 6 3 3 
 218 216 217 221 218 226 219 217 219 214 215 220 223 226 216 228 221 226 224 223 222 214 215 221 225 221 216 223 222 221 221 220 222 230 216 223 222 218 234 213 215 220 216 211 223 212 207 217 216 216 214 226 220 220 215 221 229 228 221 221 229 216 215 221 225 214 219 225 224 229 225 219 222 215 221 219 222 222 219 215 221 227 220 233 218 219 218 214 223 216 221 222 223 231 225 218 220 222 231 220 220 217 220 221 222 216 219 222 228 215 219 217 221 221 219 219 208 221 217 218 230 213 215 221 217 222 224 221 221 215 218 213 215 226 208 221 220 224 217 220 219 212 215 222 218 215 217 221 219 220 211 224 219 219 221 220 222 224 213 219 217 221 227 216 219 225 225 219 226 221 220 225 219 218 229 220 218 224 222 222 225 216 209 221 220 224 225 218 215 210 216 218 216 217 228 219 219 214 217 219 224 210 219 226 226 210 218 216 222 210 213 228 216 218 213 217 216 229 226 220 232 219 219 219 218 230 214 217 219 228 216 218 223 204 215 225 218 213 220 214 221 218 214 215 217 213 217 214 219 217 215 221 209 226 213 211 220 215 217 217

 260 6 3 4 
 221 219 224 217 217 207 219 213 229 218 218 235 228 216 211 220 214 219 222 222 221 226 219 220 219 218 216 221 209 219 221 223 208 226 220 213 217 227 214 213 223 218 212 218 212 226 224 222 225 222 225 217 212 220 216 215 214 210 218 216 221 219 212 211 214 216 221 218 217 223 218 230 224 220 218 221 222 218 224 212 218 230 221 203 218 217 225 213 227 222 221 210 222 231 221 215 216 222 216 215 210 222 221 226 213 214 218 223 226 219 225 225 223 220 219 218 237 211 218 227 222 226 226 228 220 219 223 214 213 228 224 215 218 217 217 217 221 216 222 223 221 228 223 225 216 224 212 226 222 220 223 217 218 219 221 213 229 227 222 218 227 223 221 223 222 218 215 219 228 223 219 225 222 213 217 220 216 220 214 214 219 218 211 222 214 222 228 225 221 220 218 210 222 223 225 223 212 222 225 229 221 224 221 223 217 221 216 224 221 227 222 219 224 224 218 221 215 216 225 220 223 224 226 214 217 222 217 226 219 214 215 221 217 223 217 222 220 207 217 219 215 224 226 223 216 214 214 223 229 219 218 219 212 218 219 238 217 223 214 220

 260 6 3 5 
 231 218 215 221 224 222 221 217 220 226 225 232 220 230 228 217 227 207 218 225 227 216 228 223 212 218 222 220 218 213 225 215 220 214 218 220 225 223 221 217 227 226 218 228 220 224 227 224 221 216 226 219 213 228 213 213 225 218 229 217 218 215 220 219 224 232 230 228 217 229 223 220 223 222 220 222 222 226 222 214 221 224 207 213 220 217 209 212 215 221 233 221 219 212 229 209 223 222 211 222 222 214 227 225 215 218 217 210 218 212 226 217 221 213 224 219 222 221 216 214 217 225 222 223 211 218 221 216 209 220 220 217 217 212 222 213 219 221 226 227 224 214 225 209 230 228 216 226 220 218 219 222 230 219 224 218 216 220 226 226 219 227 228 230 219 222 220 223 223 220 213 225 213 223 223 220 231 220 214 220 219 215 212 224 219 215 225 226 218 222 209 226 218 222 222 231 230 226 231 210 229 219 215 222 215 216 222 218 218 217 223 217 219 220 216 220 219 220 222 211 224 213 229 220 220 227 223 215 215 223 216 218 228 216 214 229 219 230 210 214 213 214 219 210 223 208 218 223 217 214 218 221 219 221 221 211 221 221 223 220

 260 6 3 6 
 214 216 226 225 218 218 221 218 216 219 221 235 226 216 217 213 220 222 226 219 216 219 214 218 215 219 226 217 218 215 212 232 218 212 216 222 218 218 233 227 219 224 221 225 222 221 217 220 228 210 221 220 216 212 216 222 221 214 223 215 219 219 215 208 222 221 219 215 223 215 215 217 221 220 216 217 225 222 219 225 218 217 220 218 217 224 215 234 217 224 219 214 219 220 213 218 221 231 217 207 220 226 211 220 224 216 219 223 221 218 223 222 227 222 222 224 225 214 213 215 217 223 212 220 221 220 225 219 224 221 222 220 221 232 225 223 222 216 223 219 225 226 222 216 207 224 222 221 215 215 223 213 216 226 215 220 217 221 221 222 219 219 213 224 226 230 215 226 227 219 218 218 222 223 216 219 224 219 226 218 221 225 222 220 207 218 225 208 214 215 217 229 216 217 215 219 219 220 219 229 220 222 212 218 207 218 209 226 216 212 227 225 222 211 221 228 217 224 221 215 220 212 218 215 219 227 218 227 217 216 219 222 224 215 214 222 223 223 214 216 208 210 214 217 221 208 224 211 224 213 227 223 228 228 222 215 227 222 220 214

 260 6 3 7 
 213 219 223 228 218 211 219 222 227 220 223 213 218 220 220 218 220 223 222 212 221 214 218 217 226 215 215 216 221 232 218 213 215 223 220 228 225 220 224 223 226 229 217 228 224 216 213 215 220 230 221 214 226 218 229 227 220 217 231 217 226 223 225 217 223 220 210 223 223 221 221 220 220 217 211 219 218 220 217 229 219 224 222 221 227 219 210 220 225 220 221 219 215 219 222 215 231 221 217 218 228 214 222 221 221 213 219 216 222 225 218 230 217 223 210 224 229 223 217 237 221 216 211 219 218 221 222 221 212 219 215 215 208 225 220 221 221 214 218 224 218 224 217 214 223 220 227 229 224 223 221 225 219 226 222 220 224 216 225 211 217 221 220 216 216 220 220 222 226 222 222 223 220 212 218 220 218 221 220 216 228 208 228 225 217 216 222 227 219 223 222 215 217 214 218 221 218 225 225 214 217 213 227 221 219 224 226 219 215 219 223 227 220 220 213 221 226 216 221 219 217 212 215 215 217 220 219 220 215 223 217 225 221 221 225 220 229 217 230 220 214 225 221 217 217 218 226 216 220 226 218 225 220 217 210 230 225 222 220 227

 260 6 3 8 
 214 221 208 229 222 214 215 221 227 225 228 221 216 220 216 213 222 225 219 211 229 213 217 221 215 202 213 221 219 211 217 221 216 218 228 219 225 211 218 225 230 216 221 229 217 210 223 213 221 219 213 222 226 220 225 219 216 219 221 223 214 221 223 217 216 210 206 224 210 217 221 226 222 223 228 217 216 223 218 220 223 222 223 216 223 225 221 224 231 222 217 219 220 215 220 217 216 224 218 224 218 225 212 217 217 229 220 221 218 225 214 211 227 222 216 221 214 225 229 236 221 225 218 219 219 218 220 221 230 222 214 219 218 225 222 223 214 222 226 214 207 222 214 216 221 218 220 216 217 227 223 225 215 224 223 220 220 213 220 216 217 224 218 227 218 222 217 219 220 218 224 227 224 221 216 216 224 225 223 221 214 228 221 223 225 224 226 226 218 229 217 213 222 208 223 220 223 224 224 231 217 214 215 235 219 226 219 214 226 219 220 221 218 230 219 216 220 211 226 222 217 222 216 223 224 223 212 221 220 213 213 220 222 219 218 218 220 220 214 216 221 216 228 209 226 221 221 222 213 222 225 224 217 225 223 213 220 223 217 216

 260 6 3 9 
 225 220 217 222 218 217 221 229 212 212 216 226 215 216 218 216 221 226 219 222 219 230 223 228 220 219 214 225 209 223 215 217 218 215 226 228 214 225 221 220 214 220 223 222 209 218 211 216 212 217 219 216 215 216 218 220 227 219 224 224 216 217 219 226 216 222 220 218 219 222 224 225 222 229 222 218 225 213 228 221 220 222 225 214 218 222 226 215 212 221 227 219 218 221 220 221 226 229 216 220 222 220 226 219 216 219 217 216 221 222 221 219 219 218 227 220 216 208 229 221 217 221 225 216 205 220 225 217 214 218 211 217 223 214 212 216 225 223 218 219 221 218 215 216 215 223 221 225 224 214 219 219 218 206 213 223 217 226 224 223 223 224 214 214 218 222 217 216 210 221 222 219 218 215 225 219 220 223 216 227 218 215 223 224 224 223 223 230 217 224 224 209 221 218 220 219 218 217 219 223 215 223 220 216 223 219 214 223 217 220 218 214 220 219 215 216 217 219 215 219 217 212 217 222 218 219 219 220 215 219 218 215 215 230 220 217 219 220 212 226 224 221 219 224 215 215 215 215 225 237 220 220 215 218 218 224 222 215 221 214

 260 6 3 10 
 213 226 212 217 222 226 228 213 219 222 218 215 220 221 224 216 224 215 226 221 228 207 210 220 218 216 215 231 219 220 216 225 220 221 224 227 222 224 220 214 212 214 222 230 218 228 217 229 221 218 216 224 222 219 219 214 221 219 216 221 228 223 220 219 218 215 221 222 218 211 214 220 221 215 222 218 229 215 226 220 222 215 216 217 218 228 211 223 214 220 220 224 216 218 213 216 207 225 214 219 229 212 211 225 225 214 219 224 227 219 220 219 229 215 222 223 225 222 223 227 224 222 223 217 211 224 217 221 217 221 211 225 223 221 218 204 210 220 221 226 230 215 226 214 225 221 216 219 212 216 215 221 226 225 221 225 218 221 218 233 223 224 220 218 223 223 221 227 220 221 222 221 217 215 219 230 215 213 218 226 222 224 225 215 219 220 214 221 219 220 215 220 212 226 209 222 230 215 212 221 226 222 216 212 225 229 223 223 226 219 220 219 230 220 213 231 230 215 215 223 223 227 218 218 224 219 226 220 223 216 213 221 215 212 222 222 224 216 218 223 216 217 231 220 214 224 223 210 222 220 218 222 230 216 218 219 226 219 229 218

 260 6 4 1 
 332 334 334 326 326 337 335 332 328 328 338 329 327 331 331 327 339 331 329 328 316 335 324 317 335 322 329 318 331 341 340 332 331 346 346 319 332 330 327 339 336 338 322 332 312 318 307 322 327 338 322 321 331 334 320 318 322 334 328 337 345 347 335 322 335 330 328 316 332 344 324 340 320 341 336 337 306 340 323 328 340 321 341 327 323 318 320 319 347 309 308 331 327 309 324 334 310 326 323 355 325 334 325 304 309 339 330 341 334 322 328 325 337 325 321 327 313 323 313 338 325 320 337 341 335 322 341 338 323 344 318 329 332 326 343 334 324 327 337 325 316 324 340 316 331 315 314 329 337 338 319 321 344 319 330 323 326 332 337 336 340 336 335 304 329 307 334 349 345 314 323 354 344 329 321 319 323 329 345 312 333 332 329 317 342 345 320 329 333 344 347 333 346 323 328 327 335 315 327 315 347 320 342 327 345 326 324 340 352 322 335 328 325 318 323 341 338 325 308 317 339 329 323 341 323 324 319 350 338 326 320 335 319 322 319 319 341 306 330 346 327 335 324 349 338 345 327 340 330 349 319 334 345 332 318 313 311 343 334 333

 260 6 4 2 
 342 345 311 343 336 333 348 336 338 335 330 342 313 317 337 317 353 331 313 316 335 328 331 334 339 330 334 334 333 336 323 326 338 347 329 320 350 334 348 344 321 327 339 320 313 337 334 309 335 341 334 327 325 345 340 320 335 323 349 322 340 325 340 328 331 335 311 327 347 336 321 335 341 314 337 313 334 323 340 329 320 349 323 330 335 340 302 317 330 325 321 325 333 342 318 319 331 339 341 332 337 329 339 314 330 333 330 330 334 331 353 319 334 309 331 331 327 340 344 332 340 335 314 326 322 310 326 336 330 321 336 331 312 309 341 320 335 339 346 318 337 321 339 328 343 333 321 335 334 342 335 327 324 342 320 327 323 337 347 334 318 315 316 322 335 337 325 346 349 323 321 326 327 319 333 322 332 352 329 346 317 342 329 318 334 332 334 342 334 350 327 350 309 332 324 333 345 324 343 335 309 336 326 333 323 324 330 332 320 346 328 324 357 341 332 330 318 328 341 336 322 334 317 323 331 327 333 336 325 336 318 323 329 334 338 336 332 325 337 336 325 318 322 326 354 334 351 318 331 317 332 328 348 333 331 314 324 343 326 333

 260 6 4 3 
 321 334 332 343 334 316 321 329 346 340 328 313 314 345 301 334 312 334 328 345 316 332 347 349 343 322 312 327 342 320 326 340 346 334 342 336 359 334 313 337 324 322 331 332 318 339 348 334 317 356 333 349 333 338 328 329 336 320 367 335 334 318 320 312 333 328 342 337 328 327 344 343 335 330 331 311 338 333 338 321 331 336 314 314 316 335 311 328 333 335 322 344 334 328 356 345 333 346 331 329 343 334 334 346 340 338 336 327 337 336 322 319 337 340 349 318 323 337 324 347 341 326 328 335 334 346 325 341 321 331 351 337 336 317 330 332 336 318 335 332 322 308 329 307 353 316 331 333 332 315 336 318 326 344 325 356 342 339 326 338 326 343 326 336 339 322 347 325 341 334 322 325 331 308 323 337 336 345 345 327 344 341 343 321 321 335 319 322 343 335 323 325 341 317 318 321 320 328 342 328 309 349 337 344 335 341 328 328 341 327 342 342 337 319 341 322 336 351 325 334 341 322 338 347 329 318 336 328 341 337 340 334 335 315 334 311 326 318 321 327 323 336 323 344 325 336 334 347 329 326 332 329 336 332 326 306 340 324 320 325

 260 6 4 4 
 336 334 328 326 334 343 347 330 331 326 342 318 322 333 325 334 350 328 315 328 329 326 318 321 328 335 329 357 336 317 320 334 343 334 326 332 340 318 320 335 309 337 333 330 326 312 350 333 339 342 329 349 360 342 361 349 331 334 324 337 330 329 341 351 327 325 344 343 331 309 337 321 332 350 326 332 334 335 333 342 321 334 335 326 326 322 333 328 323 333 333 325 358 339 326 325 334 329 354 350 346 330 339 319 325 334 306 348 344 328 317 312 314 339 337 341 324 325 325 329 326 328 319 322 321 331 333 334 351 330 333 320 329 312 321 340 323 333 335 332 332 333 328 315 337 344 315 336 329 322 356 345 340 355 331 323 339 329 340 330 345 325 340 343 335 314 324 327 338 322 337 323 339 329 337 325 331 342 327 327 309 329 335 339 319 333 332 345 333 336 340 329 338 334 339 312 349 313 308 322 340 327 315 334 326 332 322 321 334 317 329 331 310 333 324 329 326 331 332 323 336 323 336 322 316 331 324 335 329 341 333 328 307 340 312 321 339 353 323 320 315 318 334 316 323 321 335 323 326 335 325 331 328 326 317 333 325 339 335 328

 260 6 4 5 
 340 320 326 341 353 343 342 322 325 336 337 344 330 340 334 341 339 331 339 325 327 328 327 323 336 346 330 334 331 308 339 329 338 331 325 311 328 326 341 322 332 339 328 333 327 332 330 325 326 344 306 340 333 316 325 321 330 330 343 337 345 321 344 328 323 331 339 325 328 332 320 320 341 341 338 353 337 329 344 330 324 337 350 334 331 341 325 321 329 337 329 327 332 323 320 335 317 328 334 320 317 321 320 324 357 320 333 321 349 341 341 313 335 329 330 334 322 316 315 330 333 326 352 335 325 310 332 322 342 326 332 313 327 318 343 338 333 328 326 321 333 338 353 329 342 334 336 336 322 328 327 315 323 316 314 323 340 338 336 320 336 328 329 343 319 323 361 327 332 344 327 322 337 327 329 326 331 332 328 322 342 328 326 334 327 344 336 331 342 329 333 326 335 320 318 320 334 341 326 331 313 342 324 336 323 329 331 332 328 331 336 335 338 315 325 315 335 311 332 353 314 334 320 346 301 314 322 306 309 320 320 323 317 345 324 319 322 330 341 334 339 317 334 334 324 335 341 343 331 323 331 327 340 325 337 364 324 308 337 334

 260 6 4 6 
 336 341 321 348 330 344 346 329 334 328 323 310 314 340 330 330 299 338 320 338 345 319 330 326 341 325 318 319 329 347 345 332 348 326 320 343 339 336 325 355 346 328 336 339 336 315 328 326 329 343 323 313 339 343 324 320 312 344 350 342 322 328 327 343 322 304 322 334 327 344 332 312 327 326 336 313 330 325 326 337 325 322 321 319 327 326 339 337 334 326 346 343 329 339 321 340 315 324 323 319 339 328 330 321 338 324 329 329 315 333 315 341 318 323 322 316 328 324 327 338 352 324 314 318 331 333 325 318 351 317 317 333 333 327 316 306 328 349 328 316 351 330 335 321 326 337 326 324 328 322 346 313 326 328 310 327 324 321 357 316 320 326 342 335 327 341 331 335 338 326 341 332 327 349 333 328 329 324 334 345 308 317 331 319 323 317 349 328 323 328 321 325 343 352 344 324 347 317 319 323 343 331 313 335 327 331 336 322 329 344 329 331 337 342 335 325 326 330 328 313 326 349 324 341 322 320 332 330 328 324 318 331 328 322 327 318 338 314 311 316 324 338 330 310 311 322 338 322 330 319 340 322 342 334 343 314 321 338 339 331

 260 6 4 7 
 341 326 334 327 329 341 326 335 341 329 337 333 326 318 313 333 341 330 349 338 333 322 317 320 332 315 335 332 323 331 337 329 340 329 339 325 327 331 328 304 310 314 320 329 342 331 327 325 346 326 336 340 333 342 335 309 312 338 327 333 344 335 309 327 313 329 327 339 305 332 334 332 353 342 323 322 325 330 318 328 327 334 337 340 344 316 321 339 327 344 322 332 329 328 305 323 349 319 325 317 332 332 353 322 322 336 332 324 317 337 327 330 337 326 338 335 340 345 328 340 328 338 336 332 341 337 337 325 333 323 337 339 328 330 347 346 342 329 352 338 350 324 336 324 313 332 323 310 327 329 346 346 323 335 332 333 338 330 315 332 323 318 331 343 338 328 343 340 333 323 340 328 318 328 345 326 332 342 323 325 324 335 331 337 334 339 333 324 346 318 319 331 322 320 310 338 338 343 300 313 340 340 328 330 333 337 330 320 325 317 329 326 318 336 327 317 335 313 325 338 321 343 344 340 324 328 342 331 305 343 316 330 355 342 336 327 323 325 325 346 328 353 338 317 331 319 329 334 344 341 333 314 349 334 331 331 306 336 349 304

 260 6 4 8 
 336 344 319 313 335 326 349 308 334 344 331 318 324 320 343 324 319 331 329 321 331 330 329 327 318 308 343 324 327 339 341 337 326 344 327 331 325 352 332 340 330 337 315 354 323 349 325 314 339 331 327 332 325 353 315 339 322 324 322 334 325 338 335 328 309 340 329 319 338 340 344 342 315 340 348 331 345 335 337 335 318 308 335 334 326 332 320 315 331 326 329 344 341 334 327 334 338 315 341 342 330 345 315 328 338 335 349 321 336 331 322 338 327 341 335 334 328 330 329 327 348 354 323 335 353 322 319 348 338 330 324 328 345 319 328 324 345 340 343 349 330 339 327 321 334 327 331 330 331 355 312 339 326 339 344 316 327 353 331 331 321 326 343 329 326 352 339 325 309 333 329 350 331 334 325 339 340 304 341 343 329 335 336 345 331 337 321 343 321 333 330 334 320 333 327 337 348 342 325 348 339 342 342 330 340 318 342 327 338 329 318 339 328 331 328 322 310 326 341 330 323 332 325 323 329 339 343 341 348 312 328 335 329 316 334 322 352 328 318 321 342 330 342 343 338 338 340 332 325 339 334 330 354 313 326 337 342 332 316 331

 260 6 4 9 
 337 332 329 340 347 337 330 339 311 326 334 346 320 332 331 328 344 337 336 320 327 338 334 340 333 337 330 340 333 334 323 334 327 333 325 327 347 338 318 329 344 307 331 334 307 353 321 315 324 330 358 334 339 351 357 329 330 317 329 332 315 310 325 330 331 338 318 325 337 346 338 341 331 339 339 328 349 338 344 325 313 339 322 332 329 340 323 321 338 339 318 341 329 331 332 339 327 321 331 330 320 336 329 343 341 330 320 342 331 317 339 333 309 325 343 335 316 334 336 318 310 328 316 330 330 311 330 324 339 331 346 316 319 351 332 328 329 345 339 333 321 345 321 331 347 344 330 355 340 347 341 320 324 342 329 319 291 319 327 335 335 327 338 333 327 331 301 316 328 321 325 351 331 321 350 344 316 342 310 328 311 318 339 338 336 344 316 326 338 325 332 342 354 338 332 342 330 317 330 328 331 316 325 340 325 312 325 344 333 332 330 341 343 316 318 327 339 353 343 323 326 329 316 339 344 324 333 303 328 319 344 334 337 329 325 331 327 338 344 342 328 348 342 333 331 317 330 339 331 318 334 335 334 328 335 317 331 342 328 333

 260 6 4 10 
 345 322 324 335 333 315 343 324 324 323 341 342 321 348 310 323 326 316 324 318 326 314 344 335 329 314 346 353 316 324 316 326 326 321 323 330 339 327 334 346 323 326 331 349 327 320 348 336 325 342 315 346 329 322 329 342 332 326 305 323 325 332 336 346 324 326 337 320 320 321 328 355 336 323 323 323 332 347 332 339 323 342 351 320 337 325 339 336 341 339 332 325 331 338 323 322 340 318 323 331 334 310 330 335 322 299 326 322 332 338 328 338 350 323 323 333 314 320 319 332 329 321 335 349 341 328 341 305 323 321 333 332 335 340 347 332 326 317 330 333 327 322 346 337 330 314 324 345 333 317 336 311 306 337 322 344 339 331 320 334 334 335 343 315 337 329 326 318 340 315 313 323 332 310 342 317 331 337 339 337 339 335 321 318 332 329 336 339 324 327 348 354 325 315 331 326 326 360 329 330 342 337 308 330 333 336 339 325 353 337 321 327 329 319 332 350 336 346 322 332 325 306 320 319 322 338 327 319 341 320 342 335 330 338 330 330 319 335 332 311 331 317 341 342 318 322 327 322 326 308 324 326 317 324 336 327 333 322 322 323

 260 8 1 1 
 124 129 57 50 44 97 42 65 48 76 52 26 38 95 95 103 122 36 109 40 115 124 128 97 33 43 120 124 74 90 127 64 93 35 25 97 88 66 102 25 101 68 127 114 106 51 120 120 69 79 77 39 50 45 110 74 111 119 69 35 88 88 113 130 77 61 98 72 76 31 80 46 51 103 51 130 25 60 97 97 93 83 65 124 126 58 62 116 95 79 51 76 27 104 26 112 42 109 76 47 88 38 88 126 80 111 69 65 55 71 93 122 93 88 55 108 69 33 51 126 42 115 114 124 53 106 57 115 112 103 77 107 26 63 71 46 104 98 96 52 63 83 25 82 31 26 89 88 32 102 114 96 41 25 130 71 105 69 46 110 75 25 85 55 67 48 114 51 126 60 110 116 100 36 53 57 101 32 78 46 47 59 66 71 74 68 76 28 44 57 127 38 55 106 55 116 115 35 79 48 64 125 89 106 115 115 37 114 58 130 130 83 74 88 54 77 38 27 38 55 38 111 84 103 44 101 36 113 63 60 128 90 111 129 75 82 71 126 52 50 35 97 126 110 31 63 107 57 102 32 120 56 31 55 50 80 93 126 126 108

 260 8 1 2 
 108 47 95 41 110 97 95 123 26 123 52 44 94 68 106 78 105 51 106 100 74 52 60 123 118 39 31 101 91 108 27 34 55 113 71 64 46 35 30 34 54 112 69 47 42 109 28 116 34 32 126 77 36 97 30 119 34 87 117 56 65 29 127 29 26 62 62 71 83 77 93 98 126 30 92 47 64 103 87 89 88 34 128 97 119 33 107 50 62 84 101 122 41 31 57 35 107 78 116 49 105 97 119 76 107 81 127 55 90 107 67 82 102 103 118 65 76 28 36 101 88 40 82 40 51 70 58 115 30 45 90 36 83 83 55 87 92 42 105 66 99 124 55 101 73 71 120 33 56 42 38 129 82 40 38 86 126 36 38 48 107 71 83 65 130 123 106 96 27 121 98 33 130 49 85 37 37 64 98 122 56 33 29 34 28 99 39 46 117 114 75 101 34 92 123 103 73 87 67 73 40 69 100 91 31 74 95 128 103 100 47 114 80 120 95 106 109 47 84 127 123 60 35 37 79 70 54 112 56 130 25 107 83 94 126 93 101 96 62 118 111 68 75 61 52 49 67 93 100 86 125 43 118 111 74 130 122 64 59 63

 260 8 1 3 
 124 94 102 82 44 120 130 130 85 53 96 50 42 63 28 94 87 33 111 105 100 34 104 33 114 28 79 54 119 114 34 86 120 45 52 59 29 103 84 89 45 57 39 113 99 85 77 102 84 99 121 111 112 53 37 58 105 33 87 28 89 27 41 82 92 89 60 34 38 89 97 81 77 126 128 81 54 83 27 116 111 127 114 56 26 97 127 73 89 73 36 78 83 59 26 81 86 54 116 86 43 115 114 28 36 28 87 68 88 43 100 59 59 119 36 63 36 48 109 59 66 29 118 31 124 97 100 44 77 62 72 48 78 79 69 73 127 73 96 111 82 129 44 117 91 50 58 98 60 61 81 125 54 46 30 40 54 38 49 128 86 127 87 48 28 126 76 66 103 109 48 118 51 61 52 33 101 119 114 90 86 124 39 60 53 83 108 101 113 102 47 102 106 105 51 43 100 130 41 95 80 38 69 52 77 98 44 120 60 52 78 54 129 35 25 128 73 50 126 52 70 40 62 79 69 118 94 75 119 90 128 28 28 78 100 67 60 52 50 63 76 50 67 73 102 102 84 44 27 106 59 32 48 34 96 75 79 103 63 31

 260 8 1 4 
 69 106 80 77 55 120 29 71 101 64 54 103 34 115 127 48 130 69 112 92 62 41 51 125 123 63 88 101 88 76 125 107 98 33 126 55 26 64 72 38 117 120 29 37 45 119 106 125 115 34 125 38 53 109 125 92 42 69 101 101 53 55 100 130 117 35 88 101 81 80 74 106 92 31 116 62 75 52 127 39 81 47 68 63 72 60 67 52 68 111 126 31 78 108 98 91 37 89 110 48 76 42 63 88 69 87 63 101 57 78 75 34 55 61 100 88 119 108 83 103 57 108 65 78 125 57 109 64 105 123 106 98 63 94 80 127 35 74 46 67 80 55 32 108 78 126 47 25 31 33 114 83 80 91 64 127 62 50 95 85 37 88 71 88 115 113 113 84 128 59 89 38 66 121 52 126 74 49 117 130 37 101 100 108 116 71 116 68 124 81 109 39 71 82 48 43 62 122 118 59 51 103 127 129 123 44 69 29 62 83 65 34 98 81 45 76 119 70 115 29 35 89 44 88 35 58 125 74 98 67 68 101 37 52 101 85 59 121 81 98 103 112 101 27 128 27 58 34 60 87 75 71 45 40 32 85 75 105 90 92

 260 8 1 5 
 73 65 91 55 124 61 39 119 89 106 99 96 127 60 121 90 79 64 89 97 44 102 73 116 96 60 29 107 25 120 53 59 66 34 103 32 126 68 37 130 53 72 66 63 67 117 53 110 97 53 112 29 45 88 96 31 33 103 96 105 37 114 106 116 36 52 70 67 72 83 67 47 51 54 30 83 82 75 96 116 42 90 126 97 25 29 32 118 27 57 57 112 51 39 104 47 94 67 77 122 125 32 77 107 34 124 117 99 122 85 31 29 52 117 36 113 111 84 52 55 96 76 36 127 41 78 70 43 82 103 49 66 92 125 102 90 118 80 29 73 126 45 80 124 113 126 54 49 56 103 105 69 35 128 26 111 30 105 30 106 102 96 30 65 34 50 63 25 34 75 47 58 60 95 101 38 31 111 120 53 83 129 110 99 77 37 83 55 101 52 84 49 29 58 114 52 107 97 32 44 127 104 122 129 95 79 76 53 38 67 57 116 69 90 81 75 98 64 50 89 111 85 95 29 74 84 48 121 31 48 85 107 39 85 84 97 80 47 124 78 37 66 126 38 120 123 63 59 61 97 63 38 104 124 95 105 87 108 34 25

 260 8 1 6 
 73 76 53 73 107 107 67 43 69 121 81 111 129 78 76 44 40 118 58 32 42 95 120 38 62 83 52 108 129 66 66 91 104 119 78 43 82 60 29 39 51 127 101 84 79 71 100 46 46 94 68 90 88 29 88 57 48 96 125 40 25 92 91 93 48 48 26 108 107 128 75 106 97 55 69 40 69 81 40 117 37 47 38 34 122 119 45 65 47 51 30 110 37 110 77 99 100 96 116 85 42 55 123 96 65 37 48 130 53 64 46 98 127 77 128 87 74 35 119 62 34 56 122 129 130 122 98 26 109 91 68 100 35 119 115 80 45 38 52 128 48 122 116 68 37 126 28 98 57 78 119 27 75 108 35 128 25 40 93 68 47 71 43 108 57 67 46 78 127 56 73 110 117 107 25 128 82 84 67 126 46 87 41 35 58 61 95 29 36 39 95 68 73 129 39 72 47 29 94 59 69 58 124 113 55 123 34 87 92 122 107 118 37 64 61 71 83 85 91 34 102 122 108 43 84 76 54 58 100 58 40 64 73 111 129 127 34 61 117 66 70 46 116 61 102 112 26 125 130 64 83 97 88 45 108 82 30 102 43 80

 260 8 1 7 
 52 48 99 125 37 61 44 101 81 117 54 121 74 29 111 85 58 99 58 30 65 128 57 120 42 89 57 116 104 98 84 129 109 26 90 89 29 56 97 88 53 93 66 73 127 107 112 89 86 53 52 129 128 107 108 108 88 88 87 84 102 42 61 42 99 70 119 128 87 37 67 43 100 39 119 26 50 81 92 118 113 106 26 49 93 55 75 75 67 100 25 43 89 90 115 43 58 118 54 33 73 124 113 53 70 49 73 50 95 51 45 105 98 48 108 75 44 81 26 72 78 39 54 44 62 102 104 120 110 103 41 74 117 126 121 29 26 55 50 54 89 47 99 115 91 105 47 80 28 91 33 55 72 86 38 115 117 116 98 124 85 40 102 116 101 61 87 64 123 111 79 65 89 52 71 37 84 41 51 65 118 91 30 98 74 85 53 113 45 86 110 127 29 65 65 40 40 30 53 104 123 46 43 105 45 40 77 62 90 85 37 44 33 81 61 83 52 113 91 73 50 25 92 68 82 47 94 127 59 115 64 76 96 112 100 126 97 88 103 99 26 65 81 36 103 41 95 116 114 110 93 34 35 71 105 40 83 30 52 122

 260 8 1 8 
 70 102 108 52 94 98 104 95 109 68 74 83 120 92 107 118 130 51 43 102 127 99 116 37 101 119 47 80 69 56 104 101 84 33 123 115 115 126 65 90 129 31 69 50 83 91 56 89 25 65 123 102 110 48 32 49 63 72 56 53 109 129 30 53 122 107 26 39 110 93 98 32 119 111 64 59 54 130 52 88 123 45 97 27 53 33 95 39 117 114 65 123 31 95 72 102 106 48 110 46 80 108 66 84 41 58 81 89 37 123 71 68 63 40 49 79 87 102 93 129 97 45 66 53 121 38 73 61 77 121 53 49 85 119 43 123 69 100 54 113 99 113 60 54 49 76 108 123 85 121 53 94 113 115 68 41 106 82 101 74 65 27 119 106 25 25 61 56 65 39 83 52 49 119 89 62 29 84 91 50 89 127 26 76 77 98 101 34 63 101 76 92 89 108 35 32 86 68 32 70 103 92 45 33 35 55 62 29 29 95 100 91 83 50 77 34 119 35 39 130 54 74 115 96 104 82 89 39 63 28 37 28 59 61 77 75 98 112 84 111 103 89 121 51 128 100 42 102 64 96 67 68 70 73 112 57 26 39 113 94

 260 8 1 9 
 118 108 68 124 105 31 29 128 85 84 33 70 71 100 66 76 91 130 113 60 59 99 125 129 42 65 113 96 28 81 35 83 93 88 57 41 30 84 115 73 40 45 62 93 113 97 119 45 129 100 88 102 117 53 37 73 71 85 89 99 43 88 118 52 49 40 31 35 129 81 115 93 119 95 101 97 35 57 29 110 63 128 129 31 70 98 110 93 27 114 32 35 127 44 79 117 29 36 108 130 61 90 80 61 53 56 62 77 115 60 45 66 25 94 83 61 84 34 127 103 94 39 81 37 113 108 126 130 111 44 45 83 46 67 95 130 43 30 30 76 100 71 87 35 25 77 72 40 88 63 129 120 55 122 82 80 73 38 117 32 103 69 118 31 66 54 50 115 114 117 103 32 45 36 121 120 44 39 98 100 117 52 80 92 97 40 103 119 72 102 34 41 130 107 69 112 120 74 65 41 32 76 82 33 125 107 38 68 67 60 121 28 26 115 70 40 99 40 67 85 51 110 88 38 110 123 103 84 101 63 108 90 81 127 117 27 80 112 96 122 93 35 114 97 79 78 117 81 67 80 108 45 106 92 129 113 35 89 28 94

 260 8 1 10 
 25 124 44 43 125 81 100 27 90 57 101 49 124 72 102 114 122 30 69 58 84 77 106 84 78 86 99 119 69 78 111 26 95 64 91 74 116 43 124 29 34 90 56 49 30 41 109 68 121 101 99 94 80 81 124 91 37 96 123 88 103 112 106 87 118 91 99 106 72 127 27 83 67 85 73 119 45 102 117 119 120 51 121 94 116 76 121 52 84 107 88 62 92 55 25 90 102 65 123 57 121 95 57 97 86 59 83 55 39 35 94 89 91 104 39 95 33 114 120 128 80 31 64 28 36 129 109 36 72 90 64 66 83 64 129 62 51 98 52 103 68 66 71 55 112 86 43 51 107 62 113 128 102 39 43 90 107 53 118 104 53 120 42 86 28 57 41 118 48 73 80 104 99 69 110 85 35 104 100 109 79 128 94 35 42 126 116 123 99 49 116 25 45 114 113 107 58 62 47 80 71 47 62 127 71 47 79 76 64 47 42 60 43 61 123 88 88 116 115 67 93 114 46 118 107 117 50 72 31 26 128 122 114 102 86 34 89 44 75 25 42 27 97 85 36 74 30 120 32 85 102 41 99 37 37 121 30 65 53 125

 260 8 2 1 
 255 225 247 177 259 358 260 227 209 154 254 124 199 141 205 145 203 258 345 208 156 359 129 120 311 205 307 167 112 288 299 159 294 202 297 289 235 154 314 140 290 157 214 147 340 231 362 335 223 286 305 244 226 323 325 162 147 337 257 179 230 190 161 257 297 189 355 250 168 341 200 262 253 252 342 155 235 216 304 114 332 224 227 122 136 238 232 316 251 344 364 135 203 334 167 303 312 137 224 362 327 314 274 290 224 143 205 340 289 265 356 193 213 126 258 193 268 249 156 169 297 120 244 360 231 302 369 124 132 230 370 122 255 329 127 129 210 314 136 258 324 249 367 202 284 354 335 121 279 321 278 324 340 361 137 113 286 229 125 131 328 202 251 146 247 202 151 272 193 227 141 320 344 238 321 265 207 226 288 335 266 264 275 352 197 337 362 319 256 264 211 136 265 257 162 271 345 209 116 152 300 125 210 254 150 147 270 143 283 359 142 223 126 298 295 127 306 244 177 197 258 323 286 250 139 146 236 338 180 185 356 366 255 295 173 338 267 184 116 296 293 231 256 149 242 134 196 365 317 297 247 253 326 288 285 336 359 117 186 238

 260 8 2 2 
 319 307 299 190 188 359 200 142 237 138 325 160 255 243 196 244 346 297 161 260 290 187 363 189 269 122 304 229 292 179 351 294 110 311 198 271 178 340 158 140 302 144 128 299 189 271 291 335 160 113 251 230 258 267 349 326 122 245 223 277 255 360 220 121 121 276 349 134 238 280 159 241 125 153 289 131 139 238 139 228 341 126 307 328 257 154 345 327 217 236 293 272 113 310 167 356 341 334 258 268 308 365 249 240 353 294 217 276 245 157 368 230 327 347 334 265 203 220 328 212 332 298 336 262 280 195 170 195 155 322 281 131 234 160 339 290 364 158 215 112 124 231 259 369 113 318 208 200 111 337 237 126 253 172 166 117 243 346 143 260 336 276 247 173 243 364 277 239 143 297 131 124 321 256 239 272 302 305 137 208 277 282 111 310 256 342 283 367 274 311 338 204 128 192 289 216 160 185 295 203 233 204 212 266 313 312 171 188 250 158 321 263 338 205 212 347 274 161 300 203 124 297 230 349 137 269 175 266 330 366 158 155 217 186 369 343 219 355 259 201 132 277 338 140 165 281 117 321 180 160 112 112 186 273 131 306 157 261 244 249

 260 8 2 3 
 178 225 279 265 258 137 241 269 325 249 190 141 352 153 213 294 296 185 266 152 287 233 203 268 305 230 339 358 132 243 184 247 311 314 246 349 179 147 181 188 347 348 203 339 160 231 249 177 227 226 299 264 185 263 123 357 236 156 206 337 354 132 366 146 273 231 366 273 121 270 152 260 289 131 309 154 340 137 365 370 354 124 312 276 333 214 251 370 348 297 209 225 365 305 280 251 271 261 172 313 312 212 303 303 247 257 284 256 288 335 261 140 149 351 266 193 179 342 365 217 229 163 258 219 315 297 241 147 110 189 172 345 229 189 138 177 226 367 320 278 244 354 345 149 130 214 202 259 159 251 239 251 133 305 249 352 154 243 321 240 355 177 313 174 340 188 247 205 183 357 278 300 363 298 353 145 173 114 259 153 244 124 354 315 148 228 157 166 269 242 348 194 290 288 267 276 123 181 194 182 360 263 360 295 365 235 349 111 135 303 252 197 208 340 282 346 268 121 316 296 207 188 339 232 246 206 183 326 165 342 368 251 218 171 254 186 146 289 275 275 247 273 265 198 144 318 281 147 178 316 240 362 215 199 300 121 241 277 148 354

 260 8 2 4 
 209 261 253 190 356 254 339 282 328 168 230 176 249 321 315 153 204 341 269 135 255 359 181 317 365 189 165 188 205 201 254 229 152 364 298 361 356 211 366 233 263 159 241 266 233 194 263 349 222 130 303 335 303 337 117 121 122 293 289 251 303 226 125 348 145 310 190 362 296 142 277 283 172 223 183 303 294 233 186 365 210 249 339 198 296 220 362 352 174 351 118 361 177 189 179 303 229 143 273 254 139 287 212 158 216 312 145 175 172 347 123 305 241 152 233 113 185 258 266 265 251 115 331 181 139 121 218 283 363 322 175 114 225 362 201 349 188 148 323 268 199 349 357 230 209 329 262 131 299 319 228 281 259 227 291 334 332 140 314 363 213 268 328 228 235 245 183 281 228 221 202 287 329 336 322 204 166 253 345 222 329 271 180 135 166 195 215 208 115 294 214 336 261 201 370 251 367 218 249 144 155 273 299 290 282 281 361 248 125 290 154 136 204 262 155 301 140 302 337 126 182 341 170 331 149 369 271 144 185 156 255 342 346 291 161 254 249 275 232 244 282 362 190 301 138 202 170 123 152 361 362 334 156 350 250 244 362 201 279 305

 260 8 2 5 
 245 239 211 124 338 204 250 289 330 313 313 196 225 305 188 189 297 259 319 175 205 127 205 335 160 241 244 307 284 251 281 276 111 269 178 259 130 254 263 217 316 148 186 326 269 204 304 188 115 362 132 234 271 359 180 335 222 361 140 209 115 110 181 298 225 277 344 333 279 271 346 367 165 317 267 194 147 318 218 112 140 319 169 337 355 332 358 317 208 271 167 165 260 208 190 367 363 227 191 149 266 138 259 233 191 188 197 125 293 229 121 306 186 339 140 221 287 159 184 329 240 195 255 346 281 273 272 308 185 337 321 181 245 342 323 275 213 342 336 161 300 240 275 141 281 249 143 288 194 323 221 174 328 258 173 146 180 282 294 195 135 186 160 335 338 171 361 325 142 285 363 326 319 188 176 327 333 160 328 350 285 173 213 118 194 181 292 218 162 243 140 333 255 130 254 236 298 249 234 139 295 354 174 337 205 160 239 335 137 320 331 226 287 209 351 304 345 229 298 150 350 128 140 117 301 312 207 270 368 262 204 290 207 243 173 201 229 271 138 173 220 194 247 232 267 348 231 319 364 307 244 320 285 366 123 334 196 207 340 311

 260 8 2 6 
 302 356 193 233 316 165 296 117 365 223 257 173 114 338 151 147 214 181 224 145 119 295 256 277 209 190 311 196 340 213 199 158 320 118 262 125 276 212 224 290 247 203 308 183 232 233 173 132 199 309 340 351 356 120 304 213 332 312 332 308 112 110 311 165 321 236 252 280 241 119 355 264 207 165 185 235 321 312 332 278 304 226 253 239 139 226 197 162 207 360 353 126 173 340 257 235 240 171 168 291 128 283 147 177 256 173 353 137 152 244 180 326 343 148 269 193 215 271 346 276 306 308 322 333 285 155 220 277 358 276 147 317 235 290 203 292 351 369 340 117 116 335 150 209 138 251 267 259 289 367 216 286 186 208 183 347 209 277 247 300 209 270 255 147 171 320 158 236 363 311 289 229 224 133 140 270 262 273 237 284 304 191 303 305 270 287 348 289 324 146 322 288 336 143 192 159 237 265 156 205 343 163 313 282 343 249 242 166 280 269 326 249 227 369 110 167 166 237 156 318 249 358 148 354 274 181 179 128 304 179 271 165 307 167 188 123 370 273 128 148 362 255 351 340 145 244 168 181 133 331 200 255 366 112 149 157 259 368 240 130

 260 8 2 7 
 152 352 185 299 307 361 137 184 268 289 237 120 192 328 261 144 121 200 208 284 133 280 165 337 155 309 232 289 112 133 131 257 153 363 178 247 338 249 351 298 314 310 158 318 205 240 309 305 363 121 159 223 193 256 275 227 139 285 358 279 334 120 200 307 206 140 228 293 166 149 305 167 236 321 249 177 322 132 246 225 295 292 309 274 251 226 302 266 156 320 213 132 175 297 148 212 305 180 154 156 312 224 302 367 121 354 304 154 314 320 244 273 363 212 125 170 335 145 247 311 186 291 339 236 280 166 355 348 303 340 255 223 164 314 115 324 366 295 194 191 131 157 114 190 110 328 362 238 126 142 201 260 351 119 222 178 164 118 181 227 338 185 151 316 337 340 200 313 299 314 178 302 277 239 349 305 246 183 142 197 124 310 368 216 231 220 229 306 305 339 211 211 264 136 203 354 366 187 298 217 126 196 305 362 302 224 158 319 293 362 283 216 157 298 357 180 305 273 117 285 363 170 126 149 197 181 327 260 319 290 260 153 222 156 114 253 214 230 237 260 177 307 346 328 347 218 313 190 297 218 197 306 152 220 168 195 255 358 162 199

 260 8 2 8 
 232 174 126 226 156 116 236 189 179 288 116 169 205 219 283 283 213 263 284 325 284 275 313 253 211 135 196 329 269 320 231 292 317 321 354 368 161 192 127 130 209 299 125 175 281 367 147 217 139 300 336 204 227 258 264 277 121 164 253 284 359 358 210 260 207 247 236 266 304 325 219 132 209 195 257 279 310 331 160 363 312 163 195 270 349 172 358 343 279 209 142 352 358 289 138 207 236 361 292 334 157 128 291 233 145 276 122 169 199 114 320 268 311 142 369 221 185 370 196 155 360 157 345 229 219 303 177 194 299 317 280 219 192 369 170 188 352 255 177 207 116 263 126 268 324 351 242 197 363 329 289 329 243 215 204 192 182 236 143 286 184 136 233 153 336 276 217 256 250 309 328 303 321 281 276 133 286 317 146 118 159 355 273 243 269 149 236 273 321 181 118 241 287 184 113 263 163 258 204 296 271 313 169 115 321 187 357 159 125 171 284 227 152 180 318 330 175 325 367 309 330 254 118 345 279 240 131 219 361 343 123 264 265 227 213 293 261 191 294 218 327 268 122 118 286 127 145 358 256 150 158 314 284 304 288 200 296 165 286 135

 260 8 2 9 
 219 320 211 216 354 324 207 340 171 332 281 278 367 236 329 112 361 352 220 288 132 128 232 204 142 206 159 145 248 280 237 256 334 118 259 329 131 179 229 200 173 174 306 317 235 188 172 192 294 153 209 255 242 348 188 189 359 114 197 287 249 204 276 275 208 185 305 265 123 110 207 238 130 322 337 263 310 293 355 118 150 252 351 323 303 171 190 313 205 183 279 286 353 302 244 280 178 351 202 137 278 256 251 120 192 241 304 169 156 304 205 185 346 346 114 299 233 347 298 343 282 208 244 184 154 212 257 303 271 301 284 323 201 147 259 172 343 151 356 331 296 148 110 138 165 272 201 208 247 163 335 255 122 217 290 123 179 318 308 249 280 286 204 281 362 202 236 256 187 320 221 355 153 262 240 235 287 128 258 364 148 361 162 326 303 288 198 249 169 160 199 254 233 296 356 208 252 256 137 279 231 345 111 119 251 356 236 296 350 317 268 348 272 273 302 349 217 232 229 140 130 257 244 206 303 318 337 162 174 368 173 182 319 278 336 233 252 197 328 279 137 314 173 149 255 138 155 180 302 144 316 138 301 311 278 151 118 240 199 298

 260 8 2 10 
 260 131 218 115 319 114 360 249 280 320 219 226 188 138 159 257 199 209 161 356 212 259 286 331 170 366 181 343 349 212 357 138 295 263 139 361 194 185 177 241 113 276 201 195 262 209 112 217 356 127 186 289 244 169 132 235 355 258 229 291 128 259 166 294 125 141 275 365 313 126 355 358 140 333 298 309 262 304 256 195 191 282 210 333 315 246 356 135 323 312 337 326 223 196 338 248 347 239 149 368 236 288 140 115 286 204 198 325 186 222 130 243 339 337 134 265 294 127 138 315 289 147 201 294 289 186 288 194 118 332 137 180 333 233 305 286 366 320 246 324 317 164 164 342 214 319 142 279 362 344 276 355 268 368 203 228 169 321 293 212 154 158 111 145 286 160 158 201 166 292 167 284 132 325 221 244 360 172 313 230 273 149 246 357 192 210 335 195 162 289 184 195 138 173 243 126 205 318 128 191 312 312 133 249 297 142 266 177 312 228 228 132 184 239 294 144 315 320 256 328 112 176 155 186 122 253 325 309 270 167 367 211 305 128 187 273 265 261 318 205 187 307 172 201 347 143 335 278 309 214 139 278 151 352 122 178 312 116 188 256

 260 8 3 1 
 215 214 224 222 218 222 215 215 221 226 217 232 215 225 221 225 223 219 228 227 217 219 226 227 222 223 219 226 215 214 224 223 219 218 218 223 224 227 220 222 222 217 220 225 221 215 222 222 219 227 218 215 213 227 222 219 220 231 226 224 224 217 220 219 217 215 223 211 219 219 219 214 225 222 222 228 218 219 223 224 218 221 222 210 220 226 224 222 216 218 227 221 221 210 223 218 215 216 226 214 228 214 212 216 224 217 221 221 216 222 225 225 224 220 229 210 228 230 219 220 213 214 211 222 220 232 216 217 223 223 219 225 211 226 224 213 221 225 219 215 218 216 214 208 212 225 217 216 225 218 221 218 221 222 219 206 212 217 218 221 227 216 215 226 217 224 220 220 217 223 226 219 231 217 220 217 221 222 219 218 221 226 219 216 225 227 227 226 228 223 221 217 224 227 226 219 224 222 229 217 213 228 227 222 218 221 218 215 222 217 224 215 222 211 213 226 205 213 222 218 233 225 222 225 220 221 203 212 216 222 220 224 220 220 216 215 221 226 220 219 221 212 221 221 225 219 217 218 220 216 217 227 232 215 226 229 222 219 210 222

 260 8 3 2 
 214 216 228 216 219 209 217 220 220 209 220 229 224 233 223 220 221 225 215 216 217 223 218 219 217 230 221 220 224 216 214 220 218 227 226 218 217 214 229 229 226 223 224 221 220 225 225 226 215 231 219 223 217 224 214 216 220 225 218 216 215 219 211 223 230 213 213 222 220 229 216 215 222 221 208 217 224 219 218 214 216 229 222 221 220 216 220 216 227 215 214 223 224 232 216 213 218 223 223 223 220 219 217 221 220 220 219 215 221 210 209 225 215 224 217 221 232 220 226 226 221 214 210 218 222 228 218 216 218 226 230 216 222 219 225 223 220 223 221 217 222 216 225 218 222 229 229 221 223 214 228 226 223 221 221 219 224 218 218 223 224 219 210 220 213 221 228 213 217 214 216 227 217 219 226 226 214 228 212 219 224 228 215 227 215 221 219 224 227 230 209 221 230 221 223 221 226 216 216 220 220 224 208 224 222 216 217 226 225 222 223 208 214 226 219 225 210 217 226 217 223 214 225 222 229 226 228 225 223 203 220 224 224 214 213 223 217 223 218 219 217 215 222 225 227 223 230 219 223 216 220 214 225 217 222 225 214 223 211 221

 260 8 3 3 
 214 220 219 223 226 215 217 220 221 217 222 220 223 220 227 225 223 214 216 219 214 215 222 212 216 224 223 226 216 216 220 219 219 220 220 224 223 224 219 226 217 226 227 228 223 219 221 224 221 213 217 220 210 222 219 226 215 214 217 222 225 223 214 217 224 209 219 220 220 221 224 224 216 225 223 218 224 223 213 214 214 216 218 222 227 219 229 220 220 227 227 219 222 211 223 216 214 217 225 228 228 225 226 217 223 222 224 227 219 226 230 217 210 221 219 218 215 215 216 217 216 220 216 219 224 213 223 225 214 222 222 222 224 221 221 227 218 224 221 218 220 222 220 215 225 222 220 220 216 215 225 216 223 220 222 213 219 218 226 216 227 224 227 217 223 208 222 216 214 222 213 218 223 216 226 217 228 223 224 222 224 214 216 223 216 228 221 211 219 222 221 215 214 221 219 218 220 215 226 217 211 220 219 211 225 221 225 213 214 221 221 229 216 224 219 219 212 219 220 222 238 220 223 221 220 217 212 218 216 219 213 225 222 214 223 219 223 225 221 227 225 223 217 219 222 229 216 221 216 211 225 220 217 211 219 218 221 212 222 229

 260 8 3 4 
 219 221 223 222 213 221 215 215 227 218 228 211 222 221 225 225 215 215 211 215 219 224 223 227 209 214 225 216 215 226 218 222 222 222 218 219 212 218 214 225 217 221 226 221 228 220 221 217 222 219 220 221 234 217 213 220 227 224 217 216 221 216 224 217 214 222 215 214 226 218 218 223 222 217 218 219 214 217 224 227 223 213 214 233 219 224 215 210 221 219 221 218 217 225 224 226 220 221 223 215 208 221 224 221 222 227 221 214 227 225 215 224 216 216 219 219 211 219 215 216 224 227 219 219 227 222 210 224 221 216 216 220 219 220 225 213 218 221 220 219 214 218 224 219 228 215 224 225 224 220 216 227 230 221 221 227 225 218 219 219 221 229 221 219 228 221 223 218 223 217 218 219 217 221 219 217 223 231 218 222 224 219 224 229 221 227 223 206 218 221 220 211 212 224 216 226 214 224 225 216 222 218 215 213 219 221 214 215 214 217 223 226 217 220 227 214 225 212 221 211 218 215 215 217 223 227 212 224 212 228 222 220 218 221 210 216 215 216 218 221 218 210 217 211 225 229 226 226 213 220 223 219 211 219 231 218 214 227 221 218

 260 8 3 5 
 221 216 210 217 220 217 210 220 215 227 217 214 220 220 217 227 222 223 221 219 217 225 208 218 209 209 228 222 219 214 226 220 221 225 220 223 222 216 221 226 222 216 216 222 225 216 217 222 219 217 222 220 214 228 216 218 222 215 222 218 221 218 224 223 219 220 217 217 218 218 227 212 216 211 224 213 221 219 213 224 219 217 226 223 225 214 213 222 226 214 220 223 217 218 217 224 217 211 225 232 224 226 210 217 216 220 224 227 224 224 219 215 227 210 216 228 215 224 214 223 219 217 219 221 228 227 221 219 213 220 218 221 216 221 218 217 211 216 220 227 222 224 218 224 221 219 222 226 213 211 216 233 213 228 221 213 212 222 222 218 209 217 227 222 221 217 213 217 214 214 222 223 223 206 216 227 220 222 221 211 217 217 216 222 224 220 226 221 211 224 225 219 223 220 220 218 221 217 217 222 224 223 218 216 220 215 220 219 217 226 226 207 218 218 211 214 221 220 222 224 218 225 220 225 224 222 215 221 225 219 228 222 217 217 216 221 215 217 225 226 218 221 224 222 222 225 221 221 218 216 222 220 218 217 221 217 223 227 218 218

 260 8 3 6 
 220 217 223 224 219 222 226 218 217 218 223 217 222 225 224 220 220 222 217 225 218 229 217 221 222 220 223 222 214 226 214 215 210 218 219 218 221 227 224 228 220 225 213 219 212 216 222 219 212 222 222 211 224 227 223 214 222 227 218 221 210 213 218 221 224 224 213 220 217 217 212 219 214 217 218 210 225 217 216 219 228 220 219 225 209 223 218 220 213 218 218 221 223 221 227 218 222 222 216 223 222 222 215 209 228 219 225 222 227 218 223 208 222 212 222 212 214 222 221 221 214 222 218 227 216 217 226 223 208 217 221 221 216 219 228 215 227 218 214 226 218 215 219 217 214 225 219 224 213 220 217 226 216 227 211 217 223 208 225 215 222 225 217 216 219 222 219 216 216 230 213 221 224 218 220 220 219 214 227 208 224 215 221 221 216 219 222 226 220 214 217 218 222 215 231 220 229 219 221 225 219 223 223 222 219 221 217 215 221 225 214 218 227 224 226 220 217 224 227 221 226 224 221 228 222 217 218 221 225 222 216 215 217 215 219 220 219 219 217 226 224 225 215 222 220 227 213 214 217 216 227 225 220 226 224 208 218 231 224 223

 260 8 3 7 
 221 208 209 220 219 211 225 218 218 226 213 225 219 216 219 212 223 217 211 234 212 219 225 224 226 220 218 221 218 217 228 213 223 227 226 225 217 216 224 221 212 212 217 220 214 215 221 220 222 217 232 217 227 219 226 217 224 227 219 225 215 230 224 225 215 219 214 224 223 225 224 221 223 219 224 225 222 217 218 219 216 219 217 217 215 227 222 210 213 226 219 231 216 212 224 217 222 221 224 213 215 219 224 229 218 224 213 219 216 215 210 216 218 224 216 223 221 213 218 217 219 231 209 216 217 224 221 229 221 225 222 233 228 220 218 220 228 219 215 217 221 221 229 216 224 217 223 224 225 214 219 212 217 212 220 215 223 217 216 217 220 217 221 221 226 214 223 219 219 214 222 225 219 226 217 215 221 225 221 214 217 224 222 224 226 220 224 220 221 217 216 222 212 209 216 222 220 219 206 215 219 221 212 229 215 217 222 213 223 221 221 222 233 223 215 210 220 227 222 228 220 224 212 231 220 225 223 215 219 216 219 225 222 221 224 216 225 222 218 217 222 220 218 215 212 219 207 217 225 221 220 218 215 213 211 224 228 226 218 217

 260 8 3 8 
 226 228 212 221 224 219 220 219 214 216 218 213 227 222 222 224 206 223 216 221 215 219 216 224 222 214 216 226 214 220 221 221 217 221 212 226 228 218 235 219 221 224 216 223 210 216 216 221 228 217 218 231 223 226 225 228 219 218 223 219 224 224 219 213 217 221 216 220 219 221 220 219 222 222 213 221 217 227 221 224 217 216 215 221 218 220 219 220 220 216 221 215 220 223 224 217 216 226 210 214 217 217 220 217 228 218 216 225 215 219 226 224 222 219 227 221 220 219 215 224 223 216 216 216 224 218 214 221 218 227 224 224 213 224 222 221 220 215 230 222 226 214 225 219 228 218 220 220 217 219 220 217 220 220 220 219 227 226 219 225 220 222 224 218 229 226 223 217 214 213 230 221 211 221 218 217 215 216 229 224 227 219 213 212 221 215 221 214 218 223 212 220 214 224 219 214 214 225 223 223 219 218 220 215 211 216 229 215 219 220 224 225 215 213 216 218 225 224 222 217 219 213 223 219 222 228 225 225 212 223 216 222 224 209 221 221 213 221 228 213 223 210 218 219 220 221 211 221 221 222 220 224 225 227 220 222 216 217 216 220

 260 8 3 9 
 229 220 221 215 214 229 225 219 229 223 219 219 229 220 219 217 220 216 228 221 220 226 224 229 221 223 224 220 215 222 218 218 217 223 226 216 224 218 224 219 218 220 207 214 223 221 222 219 220 212 221 220 217 221 213 213 223 229 210 220 225 218 225 214 216 222 216 214 221 216 222 213 226 211 226 215 219 223 218 219 219 217 214 227 225 228 226 217 217 218 214 219 220 212 219 220 219 216 220 215 208 221 222 230 213 218 219 218 216 223 213 222 226 217 223 218 223 222 207 223 224 218 219 222 220 225 217 214 227 211 224 213 220 221 221 222 215 232 227 218 221 217 217 222 220 221 230 229 224 223 225 226 219 214 223 221 220 219 215 219 226 222 213 219 225 214 227 220 222 219 223 221 223 219 216 228 220 214 218 223 220 219 215 220 225 227 224 220 223 214 215 215 218 219 221 229 218 219 225 213 226 216 223 215 232 214 219 213 220 215 224 215 222 222 226 221 230 223 220 219 223 219 218 214 223 217 221 228 223 221 222 217 223 222 213 222 216 223 214 216 221 223 233 220 216 227 218 229 225 226 217 224 225 220 212 212 217 222 228 227

 260 8 3 10 
 219 221 222 220 220 215 213 213 225 220 219 215 220 216 229 217 211 214 220 219 226 224 215 226 212 225 217 229 219 227 218 225 226 224 219 219 214 210 219 217 217 224 219 226 215 231 218 213 214 217 217 218 218 227 210 222 209 221 221 218 224 221 226 213 223 218 226 217 220 220 221 227 223 211 223 219 221 214 222 224 219 216 223 224 217 219 226 218 216 218 218 224 214 224 223 224 222 224 205 226 223 212 222 220 216 234 224 219 220 223 224 225 228 216 220 213 211 217 220 213 217 224 219 217 220 224 220 216 218 213 217 217 218 221 216 215 220 220 212 216 226 227 221 220 222 219 223 220 220 214 214 228 227 216 234 218 223 222 222 232 210 229 217 220 218 225 228 229 218 226 224 220 224 217 213 225 217 223 217 219 209 214 225 220 218 216 221 226 219 224 217 216 215 223 221 218 226 212 218 220 226 227 211 219 215 223 222 220 217 225 219 223 223 216 227 218 216 218 220 220 216 216 224 217 225 219 217 226 221 221 223 222 221 218 216 219 222 229 211 217 233 222 219 221 215 213 214 228 219 224 219 223 218 229 216 229 224 209 217 223

 260 8 4 1 
 313 327 330 339 318 338 338 346 340 332 319 340 330 316 319 339 337 320 338 337 338 331 312 342 325 327 317 336 303 331 330 328 341 323 333 336 326 334 328 318 318 343 328 338 336 338 322 322 309 333 331 324 322 335 336 328 335 327 309 316 326 323 339 333 324 327 321 328 323 312 319 327 342 339 336 316 314 329 329 329 330 344 322 327 356 319 322 327 337 321 326 340 344 318 322 335 334 319 322 344 306 341 343 332 327 338 318 335 333 336 347 344 339 329 316 328 338 312 341 332 321 316 326 338 351 336 327 345 336 346 334 320 329 336 332 328 343 339 327 332 318 328 353 322 320 316 354 335 324 344 334 321 324 343 317 329 325 345 325 339 350 339 345 332 347 329 322 344 331 342 337 323 320 332 326 343 351 313 326 330 315 347 313 313 327 325 326 325 357 327 336 318 337 342 329 339 342 325 320 333 319 334 314 331 312 341 324 314 329 313 322 331 324 328 337 323 336 332 340 345 333 341 319 342 322 336 316 308 348 342 334 345 346 322 341 322 339 313 314 308 333 352 339 315 335 332 312 335 313 325 344 342 330 319 329 346 316 327 328 331

 260 8 4 2 
 324 334 336 323 316 319 331 312 333 326 337 306 354 321 322 358 344 336 344 332 314 312 337 322 325 325 335 325 340 323 342 311 340 322 333 334 308 312 334 333 329 335 324 313 336 316 333 350 337 308 344 303 339 317 337 338 308 333 323 319 338 333 351 324 331 325 328 331 317 341 321 327 331 336 341 350 321 338 331 313 339 353 311 330 328 328 341 334 332 336 332 311 318 320 322 322 341 330 322 315 321 336 330 323 327 314 306 338 342 317 326 343 337 336 329 305 323 343 326 336 331 331 326 323 333 328 321 325 324 318 330 350 336 342 319 341 314 337 320 329 324 320 323 312 343 329 361 341 320 326 342 320 332 335 333 344 331 327 334 339 325 319 327 327 348 320 325 350 326 324 300 328 321 338 358 326 338 346 329 339 322 317 333 337 312 324 333 321 330 313 339 325 331 351 323 334 329 328 332 317 334 329 325 339 328 312 339 337 335 347 324 321 330 324 347 324 316 325 325 331 324 312 336 320 337 323 344 336 328 338 327 334 329 340 322 343 319 332 326 338 329 329 363 327 329 346 337 334 306 342 325 339 328 320 330 327 327 327 324 327

 260 8 4 3 
 326 337 323 315 331 319 349 326 312 324 334 320 342 327 310 332 341 337 312 333 310 327 331 306 330 331 336 313 326 327 318 327 312 337 319 327 349 326 321 337 321 322 321 327 336 323 318 340 330 325 331 331 314 327 332 334 326 325 329 317 307 302 335 320 333 341 317 340 336 331 319 345 332 348 343 319 331 326 339 337 350 306 334 337 326 332 315 331 329 319 328 335 322 321 344 315 312 339 320 309 326 325 344 312 323 340 329 324 340 330 327 342 326 335 332 334 341 319 316 330 330 333 332 326 328 348 333 345 324 311 340 332 325 314 359 339 342 322 328 351 343 328 317 330 317 333 331 331 323 323 313 344 323 322 316 349 342 342 327 332 347 325 330 350 301 340 320 339 335 335 343 325 342 340 340 341 320 319 344 318 322 322 330 327 333 342 338 315 326 316 328 327 324 328 338 343 311 331 327 345 341 324 335 327 331 308 316 308 326 328 330 326 321 310 339 338 329 330 318 332 328 341 341 339 331 316 340 317 327 312 357 312 317 336 341 338 332 315 335 308 326 334 338 333 344 337 314 335 342 315 319 342 309 335 324 343 309 317 333 319

 260 8 4 4 
 313 357 328 316 347 326 316 336 317 328 343 328 325 321 316 323 336 333 339 334 339 343 320 331 339 339 336 332 321 329 334 328 335 323 339 308 336 326 331 329 329 330 338 345 326 332 310 332 342 330 336 329 356 334 343 324 317 312 334 329 347 331 335 349 335 324 346 336 341 312 328 333 340 329 331 324 335 340 335 314 323 325 313 332 340 320 329 326 331 306 309 325 328 347 320 329 315 345 347 330 334 307 331 324 342 328 357 322 328 324 314 325 327 336 317 345 334 319 333 327 337 343 305 343 319 338 323 326 328 305 328 323 341 333 337 318 334 329 331 326 336 329 323 342 324 317 319 326 324 329 330 330 327 328 313 307 320 331 339 335 321 324 332 321 332 328 317 338 338 334 334 363 338 327 318 322 325 334 316 319 321 344 324 321 324 323 340 326 324 333 321 327 319 331 334 339 347 329 332 322 325 327 329 325 347 330 321 363 331 323 313 340 327 304 342 326 322 315 339 340 321 351 323 325 313 329 334 343 323 346 341 334 319 347 324 310 330 318 341 317 320 329 333 315 348 323 344 319 338 337 320 337 342 322 331 347 322 316 325 321

 260 8 4 5 
 315 325 332 322 353 327 344 332 321 331 341 320 328 340 339 330 341 337 338 315 327 311 318 332 320 328 345 335 336 339 329 343 326 339 335 337 320 331 332 318 339 343 333 327 331 323 309 344 344 332 318 320 337 335 329 323 332 328 331 325 328 348 330 330 324 327 327 333 323 345 329 328 344 323 334 339 326 322 339 328 333 337 332 329 333 314 319 333 324 325 320 305 341 335 331 329 338 326 329 329 321 308 321 327 341 313 345 330 338 314 327 323 324 331 322 352 334 325 328 344 337 335 336 339 333 325 330 342 348 329 321 325 321 346 316 318 309 338 319 335 340 344 344 316 338 327 340 331 327 341 338 322 325 330 328 336 325 335 331 330 318 332 316 352 330 342 335 339 328 350 321 330 324 329 316 331 318 337 334 314 324 335 312 346 338 335 346 332 338 336 334 304 315 339 317 356 341 332 337 311 325 336 334 325 324 325 342 319 326 336 331 325 334 324 322 323 329 331 324 334 326 327 339 320 334 324 334 324 334 332 329 329 315 313 328 339 339 331 327 334 327 335 345 332 326 338 356 341 347 326 330 322 324 329 306 314 326 331 319 347

 260 8 4 6 
 338 325 335 327 332 331 352 324 320 315 328 346 324 314 350 316 322 330 345 327 310 328 338 333 356 334 323 353 326 339 331 319 327 325 325 342 338 339 351 320 340 329 344 314 330 350 329 323 297 340 345 329 336 318 324 330 302 330 342 334 323 326 326 320 346 319 328 336 331 314 334 350 333 324 315 323 330 342 324 342 335 327 337 338 335 338 330 327 328 337 334 336 341 337 325 334 335 325 328 329 327 328 327 335 311 339 329 321 309 304 314 346 341 334 330 323 313 335 332 325 321 331 339 327 317 335 332 330 336 348 331 346 329 352 320 326 332 324 341 315 339 327 347 340 324 336 324 330 334 316 326 328 326 319 317 320 333 327 327 316 332 319 336 322 334 322 332 328 334 322 323 338 335 336 337 335 312 340 341 322 327 324 348 318 323 320 332 329 344 322 333 334 324 311 336 339 332 339 331 321 339 338 328 324 324 324 321 330 339 331 317 313 318 320 338 341 316 319 324 322 315 329 338 333 323 322 318 322 350 336 322 324 320 326 348 341 308 333 331 331 332 347 333 315 316 332 322 342 319 331 311 339 321 327 339 333 345 337 303 334

 260 8 4 7 
 345 331 334 321 341 344 319 327 347 328 320 326 333 331 316 336 322 326 321 328 337 336 333 338 325 329 325 340 333 328 349 334 324 326 322 319 331 323 330 339 328 336 333 332 320 317 367 328 333 314 329 312 344 322 343 320 340 338 334 332 325 325 342 338 348 339 338 338 354 336 321 332 336 330 334 345 335 313 326 338 324 317 316 342 340 331 337 330 322 329 320 334 324 340 325 326 325 325 320 340 314 325 331 330 337 320 333 315 330 353 321 327 343 321 309 334 330 334 322 332 332 318 332 330 341 336 307 327 317 325 332 319 317 322 323 351 319 333 330 331 315 322 336 324 334 323 334 338 333 335 316 341 346 321 322 316 331 327 332 333 312 320 341 304 326 332 335 333 324 315 324 325 338 331 328 344 314 324 334 341 338 321 342 322 334 331 350 337 329 333 334 335 338 346 326 324 326 329 325 345 320 341 331 328 328 323 314 325 329 323 339 320 342 335 332 330 333 317 336 338 312 315 322 330 307 330 326 348 334 313 330 347 327 322 335 316 308 333 356 313 329 319 341 346 326 314 334 329 333 334 328 338 318 331 341 330 329 320 337 327

 260 8 4 8 
 328 321 335 326 342 326 341 329 343 316 339 329 337 333 342 324 341 331 336 342 325 315 329 324 326 329 337 353 324 327 328 325 344 338 336 319 327 310 341 315 326 329 328 329 341 322 333 327 324 324 325 306 323 336 329 320 341 325 338 333 323 312 337 314 331 340 339 333 353 309 346 331 318 326 346 332 348 343 341 330 331 336 313 329 311 349 323 323 324 348 332 329 331 328 339 330 337 332 339 335 334 326 329 314 314 328 318 338 314 352 326 326 326 335 341 325 331 344 318 322 345 328 318 332 333 327 342 314 319 352 344 341 341 336 319 337 312 344 349 345 324 340 325 322 344 331 314 336 333 352 319 347 334 324 333 340 337 330 330 347 313 339 329 324 344 342 328 321 328 323 321 332 325 333 340 320 318 325 331 313 334 353 341 335 335 321 329 325 325 308 318 339 318 337 326 330 312 333 341 328 327 337 328 324 329 318 324 329 325 320 329 330 339 323 319 326 324 328 303 344 317 346 324 328 337 336 340 325 343 353 321 340 323 325 325 337 321 335 338 330 349 319 323 346 333 320 341 331 335 331 316 323 317 338 342 314 330 332 321 319

 260 8 4 9 
 327 327 327 333 342 331 309 333 341 352 327 327 331 331 302 316 343 330 341 346 337 340 327 318 325 324 341 335 335 311 329 317 320 328 338 341 347 324 347 319 328 321 337 319 342 329 325 323 339 331 319 333 334 333 336 331 334 325 338 337 318 317 336 333 329 349 336 329 328 324 344 330 329 345 340 322 314 335 349 315 324 338 335 343 329 332 331 326 341 340 319 342 334 332 350 339 328 330 326 343 328 348 335 330 342 331 333 323 330 318 342 344 314 350 327 329 327 328 339 322 314 340 321 327 333 340 332 333 344 331 326 345 331 334 332 332 324 325 333 325 344 316 330 343 339 338 335 333 325 321 357 334 321 326 335 310 313 333 315 326 342 332 340 328 331 328 318 330 311 338 332 320 328 329 327 333 334 341 313 350 329 330 321 326 322 339 331 329 337 310 336 341 340 324 346 325 333 358 335 332 343 332 317 306 313 334 348 331 334 337 343 328 327 353 335 329 350 306 347 322 329 333 320 340 338 324 346 338 333 333 322 317 332 313 349 322 323 331 328 357 334 324 336 331 336 347 324 312 323 307 325 325 354 356 336 339 317 334 345 328

 260 8 4 10 
 350 318 337 318 329 329 320 327 352 310 325 344 331 338 341 324 338 319 318 327 341 334 334 321 336 324 347 334 330 315 346 328 330 352 332 327 326 310 325 331 339 330 333 339 337 333 338 327 336 326 334 335 307 322 317 336 342 354 338 335 325 315 337 330 327 334 329 308 324 326 315 344 341 348 327 338 337 323 330 340 324 324 333 342 309 335 333 338 337 319 328 342 333 327 306 329 343 348 330 311 333 333 334 326 305 319 341 312 328 336 338 336 331 324 312 326 321 336 334 330 332 344 331 330 328 345 338 322 330 353 344 337 332 318 325 335 347 318 329 314 332 333 317 336 347 323 323 338 336 318 308 329 325 307 319 347 313 323 341 313 349 346 300 332 326 340 345 336 324 321 314 336 331 339 342 308 340 330 318 325 338 334 340 328 338 327 333 327 340 329 343 339 336 316 347 336 334 339 319 346 332 349 330 325 321 334 314 320 329 315 334 320 336 321 331 325 309 317 331 301 308 352 320 329 330 316 335 324 330 327 322 353 333 338 318 320 317 329 338 330 321 320 321 323 341 326 348 315 326 335 315 327 331 335 325 334 326 332 322 344

 260 11 1 1 
 74 36 124 112 83 118 52 65 110 34 69 117 85 89 119 75 41 94 91 69 81 35 79 113 100 110 94 54 86 108 63 117 93 34 106 126 30 101 57 114 104 44 34 109 121 39 47 65 91 26 108 81 50 76 65 88 49 104 81 44 99 109 130 86 77 116 122 112 99 129 89 37 121 75 26 113 118 101 57 45 41 89 94 96 37 125 39 126 59 124 27 43 119 26 27 127 91 98 119 69 122 42 109 63 92 85 30 44 37 40 47 62 101 93 90 112 128 47 37 56 67 100 102 98 26 52 78 55 65 116 65 68 66 87 31 111 75 58 97 100 86 92 39 51 105 100 125 58 55 44 35 115 95 70 130 106 98 81 30 76 84 38 47 101 98 95 105 84 126 46 38 126 126 130 100 107 84 28 121 123 38 90 105 110 58 59 26 71 100 110 125 129 67 122 99 59 87 87 55 56 96 128 56 114 127 35 78 93 73 125 50 101 77 44 89 100 129 104 89 27 37 116 67 45 116 119 53 117 96 78 88 68 44 88 56 61 76 89 103 46 93 71 96 92 107 91 122 75 106 87 88 107 87 53 83 87 50 32 98 66

 260 11 1 2 
 117 66 127 123 65 99 81 128 80 55 100 62 104 89 69 33 39 39 97 112 75 33 79 75 127 99 99 56 66 27 26 100 114 54 98 98 101 56 54 92 115 86 38 90 40 57 110 57 130 61 122 115 129 128 78 68 62 90 129 129 28 67 103 47 65 118 79 94 26 89 126 70 68 115 119 63 65 95 122 122 96 85 33 105 53 54 89 111 90 58 42 99 124 106 50 55 60 130 60 64 106 81 45 72 38 83 29 70 113 119 57 117 66 111 80 98 92 63 112 71 94 54 88 114 103 110 93 90 82 62 91 129 45 47 25 113 49 126 48 78 50 53 93 84 76 55 70 55 99 51 81 99 77 96 29 105 64 71 122 83 118 64 119 37 87 54 104 82 72 53 32 90 106 105 47 83 77 25 28 41 110 46 60 82 59 89 72 29 78 50 108 62 62 96 125 89 62 103 107 106 27 78 112 121 69 53 29 82 122 123 88 37 117 102 59 113 34 27 94 63 50 39 85 96 26 84 121 39 108 104 31 94 117 77 75 89 83 122 39 53 31 99 126 128 55 52 62 128 119 121 77 92 40 87 114 36 80 54 59 119

 260 11 1 3 
 61 60 84 129 67 68 25 55 125 48 52 121 75 58 50 40 117 28 64 118 127 33 67 101 78 28 69 77 47 41 78 36 64 107 114 112 83 113 130 78 52 123 92 66 118 68 103 88 57 35 96 54 73 55 96 37 123 125 60 90 29 43 118 29 76 75 47 82 80 70 105 119 57 99 76 59 77 60 33 124 46 90 99 81 78 50 76 118 102 92 130 28 130 55 63 38 124 74 35 94 82 123 92 73 106 30 30 113 59 79 40 103 67 77 77 98 54 70 73 83 83 47 31 86 61 80 86 29 78 70 53 74 130 118 81 69 65 52 26 114 90 83 27 81 110 108 126 72 49 58 67 106 119 117 66 25 35 84 73 99 90 119 92 31 25 80 51 100 117 115 111 112 57 78 47 73 122 120 87 28 86 56 66 83 55 73 53 116 70 45 125 36 99 41 72 32 116 67 44 25 67 103 27 39 123 103 82 78 32 26 29 60 82 87 128 85 67 47 54 127 109 38 74 47 118 28 75 92 129 79 116 97 74 60 82 69 58 43 128 104 94 58 71 41 91 73 127 43 125 74 120 29 38 104 98 74 47 73 56 128

 260 11 1 4 
 100 28 40 62 67 57 81 51 45 112 96 104 123 89 88 113 36 26 36 76 78 74 75 63 110 83 92 57 103 114 57 83 79 36 43 35 88 32 79 101 55 91 62 120 86 33 81 129 80 27 126 29 111 85 47 128 44 124 60 34 125 41 96 92 116 95 69 115 85 30 39 114 62 60 120 113 119 42 97 95 43 101 103 70 77 65 122 89 82 39 66 111 121 84 52 41 27 75 90 91 27 58 77 120 70 93 64 81 74 32 63 94 94 94 75 61 87 54 39 64 55 44 85 59 28 121 129 97 93 63 72 124 127 41 99 129 58 46 51 109 106 129 92 47 84 83 65 88 89 104 69 56 102 45 127 95 69 130 28 89 41 127 79 51 95 78 77 32 125 73 46 124 84 103 84 114 37 48 99 72 79 123 122 125 72 62 110 38 92 83 47 84 50 117 48 25 29 71 99 72 56 124 46 47 47 82 95 100 49 118 37 120 130 31 94 98 93 53 121 126 114 67 120 65 62 74 52 52 40 107 80 41 45 115 76 129 79 129 75 93 57 51 88 67 57 42 78 55 33 105 38 104 92 117 78 41 64 64 121 105

 260 11 1 5 
 74 59 26 43 95 91 93 114 26 26 37 54 40 85 72 96 29 65 114 81 39 84 74 47 46 99 41 93 92 89 87 105 109 97 77 91 113 46 82 115 84 36 103 105 45 26 35 35 62 60 40 79 74 65 80 38 45 114 128 80 124 79 107 59 111 96 63 111 119 91 46 81 99 38 45 27 69 115 72 98 26 31 65 49 76 75 31 94 33 120 59 117 32 39 79 28 49 78 53 42 90 27 36 53 61 54 126 69 70 28 83 58 63 32 93 124 28 82 37 121 71 115 122 84 99 87 25 67 104 119 63 71 62 42 120 41 34 30 63 46 114 85 105 57 43 41 78 48 83 88 31 126 92 123 114 36 95 95 104 45 78 96 27 65 46 110 66 81 36 97 92 57 100 57 104 112 86 87 79 96 107 35 54 91 68 25 57 100 110 36 86 51 115 85 102 97 67 90 33 45 109 66 85 122 97 130 74 68 95 27 101 124 75 33 118 45 58 43 129 33 103 114 87 94 37 57 75 110 47 33 53 79 79 45 129 68 99 64 122 82 101 93 56 43 54 77 115 110 36 124 84 88 89 79 32 86 123 64 62 105

 260 11 1 6 
 108 121 108 92 108 59 70 84 75 125 124 47 103 116 40 34 36 65 92 43 67 57 57 70 44 67 88 68 79 37 111 32 71 61 109 80 106 68 30 95 50 61 130 48 43 74 93 56 79 87 35 65 114 78 79 82 81 56 47 79 69 120 111 44 75 85 89 34 70 86 25 125 102 112 65 90 124 119 57 126 102 106 40 102 47 85 124 42 59 51 125 102 30 35 120 125 51 37 116 26 97 47 120 30 128 106 45 109 92 111 49 103 46 96 128 103 61 76 88 71 122 93 72 118 51 84 104 27 50 109 75 98 81 45 92 78 130 60 58 128 49 42 54 38 32 115 50 106 121 107 101 29 28 86 76 102 30 97 107 97 98 105 81 85 61 108 71 65 103 106 57 118 51 106 70 65 47 107 119 96 29 86 94 74 124 59 120 97 89 47 116 122 39 113 113 92 104 120 81 56 80 130 95 44 123 43 117 27 95 105 119 67 46 57 78 97 93 100 47 127 39 53 42 60 38 123 111 109 54 56 118 107 45 118 98 95 127 36 31 93 48 29 94 114 83 101 49 65 60 79 117 119 84 65 43 33 126 105 102 46

 260 11 1 7 
 26 104 43 89 129 64 48 72 65 129 121 48 127 125 122 40 128 114 53 38 30 100 116 40 50 56 65 50 76 130 106 36 36 29 130 106 43 34 41 92 122 28 62 81 37 90 83 108 69 88 30 106 39 113 63 77 55 82 26 41 120 48 93 115 85 88 77 80 105 116 123 83 105 125 30 25 80 114 26 49 111 105 117 126 83 105 100 125 50 119 27 33 36 103 40 130 36 123 129 104 32 32 28 102 124 72 67 89 73 95 95 40 67 117 94 38 111 90 97 59 128 63 65 125 76 27 89 74 91 62 49 57 81 56 68 125 70 129 81 49 31 119 70 58 26 102 27 49 30 43 61 34 45 90 66 60 124 52 54 26 105 68 105 53 36 111 25 111 42 56 71 118 78 58 53 89 109 78 105 120 83 75 112 79 112 85 104 63 28 110 34 105 71 26 45 108 68 125 77 70 82 102 102 120 115 65 85 64 118 25 35 68 116 118 122 51 88 90 49 123 74 75 121 106 87 62 80 83 83 116 84 114 69 76 41 107 71 89 30 110 73 42 29 114 31 87 62 120 103 84 130 75 32 66 25 90 31 63 130 106

 260 11 1 8 
 46 92 33 59 61 126 119 118 90 90 98 58 85 81 83 95 104 75 39 55 106 72 99 49 88 77 35 99 112 35 31 56 78 59 61 54 35 49 29 56 93 97 96 83 85 110 48 54 67 89 117 75 31 32 100 110 109 82 33 92 119 52 85 110 41 120 128 69 52 57 82 86 107 28 73 36 95 69 78 75 54 116 56 89 59 50 68 119 100 49 116 54 53 108 99 89 76 118 102 72 106 42 123 117 70 113 113 34 52 34 87 127 28 112 48 32 99 78 107 83 130 32 126 98 25 117 94 70 125 41 98 43 52 98 91 73 28 32 116 83 59 89 95 116 48 52 129 59 45 84 108 67 101 93 53 31 25 75 34 42 59 66 78 101 112 91 30 92 30 123 123 78 84 114 65 47 53 118 130 125 38 100 107 34 101 76 78 78 91 110 31 102 127 33 86 48 27 76 126 108 111 26 100 74 130 62 55 72 105 126 46 102 52 82 58 97 129 109 31 94 112 73 99 34 83 80 27 40 128 39 63 120 111 53 123 28 61 89 91 123 70 112 105 97 36 129 74 119 78 116 64 126 115 50 67 115 90 49 117 31

 260 11 1 9 
 68 115 90 69 99 73 116 121 112 58 109 52 29 28 125 109 87 105 69 35 70 122 70 63 112 107 42 58 39 66 126 90 75 41 34 94 116 116 126 104 30 87 83 54 127 82 79 81 37 56 84 61 110 101 54 93 30 120 103 26 82 39 121 71 125 43 25 78 37 68 36 100 53 119 76 121 39 94 63 32 109 46 85 72 97 81 66 31 96 87 99 98 87 68 108 107 28 45 45 89 104 39 50 120 68 46 59 28 48 48 85 45 32 123 112 93 39 130 54 86 56 112 83 61 42 64 32 100 92 63 62 119 105 73 86 95 90 119 41 42 30 43 120 81 124 85 46 33 67 130 118 107 101 61 48 28 120 113 57 81 27 87 29 75 90 98 108 71 101 82 122 91 75 63 122 123 42 102 99 57 100 45 86 47 114 91 107 33 101 72 71 107 27 122 58 103 123 26 111 103 43 82 84 119 50 90 115 74 107 39 123 108 46 49 121 79 91 95 121 87 85 32 89 123 28 38 59 128 104 50 96 88 130 37 104 99 48 68 130 58 71 130 61 81 28 67 74 84 105 87 42 60 41 33 79 114 32 119 101 105

 260 11 1 10 
 88 67 123 115 51 82 108 38 59 59 30 116 63 44 28 32 105 47 67 72 77 40 98 119 72 49 105 73 86 116 67 113 70 63 44 87 52 29 110 100 76 115 109 103 63 84 33 114 85 129 56 48 83 74 79 48 72 95 78 111 75 91 77 49 123 121 89 127 67 52 99 47 106 60 67 66 72 116 39 114 96 115 65 57 35 109 92 46 43 116 128 44 49 87 35 105 33 93 54 80 79 85 49 66 25 27 92 106 87 128 121 71 99 27 127 32 28 41 84 38 82 26 109 121 125 33 60 118 90 37 112 104 81 78 25 45 71 130 118 106 126 25 82 46 119 79 27 66 97 110 93 32 89 34 30 101 52 93 122 102 99 125 46 62 45 32 39 33 125 67 64 95 86 112 57 126 93 27 47 112 101 81 37 119 70 54 100 41 42 128 43 128 35 44 66 68 47 80 113 123 96 45 77 83 108 73 113 60 92 87 35 71 106 46 124 115 51 72 47 38 76 80 83 32 25 72 124 85 120 122 124 80 109 70 99 25 64 81 40 75 56 123 111 65 96 90 109 27 29 68 79 91 36 130 127 51 47 110 69 63

 260 11 2 1 
 279 121 203 187 173 314 181 292 168 161 283 229 273 149 118 350 198 263 111 363 253 140 302 123 291 182 320 294 273 149 251 124 306 113 268 335 338 258 346 225 244 321 269 199 213 334 166 182 151 225 209 332 235 147 114 228 218 316 238 149 227 168 313 123 234 266 288 124 137 198 222 220 261 218 229 294 266 150 356 315 359 133 157 299 304 137 201 278 338 276 244 233 224 257 277 284 200 242 267 118 347 181 291 304 112 345 303 320 149 244 182 140 308 155 211 261 306 270 214 240 212 223 266 198 131 280 192 180 368 315 192 130 287 217 151 216 118 316 350 154 112 273 366 366 266 317 325 172 289 355 365 121 351 125 190 340 227 354 124 116 214 166 245 302 356 348 347 111 148 264 166 345 252 118 203 320 270 310 293 133 362 193 223 345 174 162 150 247 234 126 160 148 282 257 213 264 349 340 301 303 122 344 337 208 155 123 189 175 187 201 367 199 290 277 204 355 171 322 353 293 199 111 308 279 311 261 339 121 144 162 214 268 316 187 174 370 300 306 344 142 266 318 142 146 185 166 316 275 309 305 210 311 202 237 311 267 299 280 184 126

 260 11 2 2 
 202 357 328 278 340 369 323 132 276 270 158 186 283 132 334 157 192 254 111 174 128 355 226 234 145 278 358 333 131 152 196 200 262 273 123 149 235 162 180 197 160 313 115 362 202 131 337 204 138 119 181 134 356 216 253 232 255 182 277 314 188 256 259 152 357 355 162 138 255 161 286 349 180 320 288 216 157 303 265 144 314 175 281 159 300 269 241 221 294 121 292 274 185 189 334 151 227 228 129 257 274 179 358 207 274 111 152 140 255 136 330 338 289 159 280 175 142 184 339 309 322 348 151 150 246 349 248 345 170 123 362 344 168 308 357 273 294 347 247 163 111 159 209 342 188 128 207 289 353 218 154 111 363 153 281 323 351 116 165 339 306 181 226 110 194 144 181 151 128 369 369 115 358 284 295 191 219 360 159 124 333 178 155 358 362 305 229 311 218 312 210 360 269 271 239 112 204 321 230 185 154 335 334 246 156 131 182 185 250 264 225 363 270 248 275 365 179 138 342 217 353 309 205 116 182 318 325 187 338 191 344 175 286 129 239 347 165 178 205 342 231 163 279 354 208 370 141 158 280 323 344 278 334 191 335 316 179 328 186 306

 260 11 2 3 
 308 147 321 307 332 357 221 365 331 210 138 257 149 150 327 241 216 368 244 199 266 329 123 296 239 131 365 368 359 127 303 123 232 342 178 317 207 230 317 169 366 292 117 290 191 163 328 326 315 206 129 331 320 206 128 207 170 234 279 274 361 120 298 259 345 171 298 231 126 255 180 216 360 279 212 254 204 315 208 218 173 246 228 193 307 110 282 178 349 196 141 328 260 175 333 303 220 211 118 293 362 355 313 307 262 112 241 352 261 325 221 179 335 236 151 253 268 368 196 221 334 255 113 351 338 219 208 171 237 251 342 321 345 246 168 220 284 330 216 358 326 207 120 273 186 154 247 347 305 112 113 202 325 127 344 336 270 117 266 220 206 223 302 140 209 272 165 238 258 111 254 146 306 199 194 369 273 286 302 143 345 236 322 356 167 357 276 348 194 191 249 183 224 366 122 194 146 314 198 335 111 128 284 261 311 238 256 230 241 278 349 338 204 268 368 366 298 157 210 173 191 114 299 117 129 252 238 123 313 213 225 258 318 153 365 133 369 296 279 300 212 149 236 302 335 338 339 332 135 210 315 241 116 348 338 353 255 230 172 188

 260 11 2 4 
 359 128 343 199 144 331 110 147 304 211 254 302 356 345 292 285 151 138 222 252 144 292 315 296 288 179 284 269 298 320 302 134 158 323 287 248 183 308 252 334 291 260 189 143 156 290 307 165 342 364 283 187 243 205 269 349 186 136 144 299 335 110 328 325 286 338 356 293 367 299 206 113 273 301 163 290 281 188 269 271 325 321 308 236 231 123 247 224 367 142 158 278 156 158 168 178 190 313 205 123 341 205 268 283 140 224 362 347 190 240 146 153 269 321 246 277 291 128 230 271 166 223 226 221 361 358 342 279 186 352 311 254 181 142 149 198 361 310 260 195 294 172 272 125 233 235 300 135 200 178 322 297 287 369 151 302 365 219 188 148 128 355 271 290 293 174 326 238 280 234 366 181 316 348 130 364 362 158 241 145 285 110 211 327 304 222 274 236 222 199 169 331 310 300 364 302 352 173 190 122 368 153 216 171 121 250 116 218 339 217 332 351 300 165 155 271 114 170 317 298 249 348 181 309 301 249 221 258 125 222 138 163 113 281 118 329 359 261 152 319 144 145 123 148 287 199 306 114 219 278 302 281 360 362 342 182 278 226 184 191

 260 11 2 5 
 282 358 143 302 200 155 166 220 209 146 173 119 244 113 197 180 290 234 201 366 113 313 129 305 353 335 234 174 311 312 348 172 358 301 140 315 120 152 232 230 322 329 187 354 359 230 164 206 183 264 290 214 276 359 144 120 118 359 296 347 292 287 189 167 359 344 165 339 323 348 326 261 139 191 139 291 152 211 148 165 275 212 170 222 348 227 307 304 238 287 143 363 199 370 126 351 175 133 188 110 252 238 360 137 147 318 124 247 127 303 341 155 298 234 233 343 120 257 216 189 344 113 302 267 139 124 335 246 363 241 305 247 215 298 285 269 335 135 149 352 209 241 263 362 158 247 139 319 159 159 298 192 212 254 164 297 352 191 369 248 124 334 313 329 205 185 217 298 122 341 201 361 359 170 284 177 231 216 315 299 235 200 211 248 116 319 315 341 163 129 349 125 277 361 200 150 366 274 143 307 259 285 254 362 217 369 273 269 162 193 220 271 133 202 156 330 214 224 209 334 170 125 149 208 288 128 227 150 285 242 357 184 166 306 333 189 149 244 231 250 331 280 344 201 264 215 139 213 141 262 349 124 246 253 186 344 287 268 184 346

 260 11 2 6 
 135 366 268 234 216 128 186 176 320 209 348 345 334 315 349 180 131 223 280 353 292 248 131 130 182 199 161 207 145 368 366 212 240 339 232 278 186 277 327 235 291 330 190 269 316 273 238 253 171 152 359 224 163 234 357 278 233 342 146 362 256 273 247 271 249 199 215 345 309 258 163 256 203 164 127 350 256 180 115 326 242 149 178 242 268 172 247 330 168 242 259 303 326 136 182 334 229 205 136 218 127 188 243 254 141 318 282 239 275 148 328 287 120 182 361 220 365 158 235 123 125 323 135 316 228 225 227 365 329 269 142 240 347 139 177 223 130 225 302 340 353 340 236 263 304 132 248 155 307 307 266 305 254 165 356 235 310 309 253 135 238 147 305 320 370 127 173 229 349 157 255 314 329 130 247 363 192 128 239 200 350 327 196 176 148 209 334 189 185 294 114 205 200 176 218 240 146 361 161 370 161 324 227 360 327 220 184 295 143 215 140 192 348 237 243 320 362 315 307 205 204 229 148 334 309 156 131 367 359 121 151 175 152 234 204 214 162 290 232 221 173 163 150 244 182 311 112 256 206 305 151 114 195 185 126 235 147 299 196 322

 260 11 2 7 
 154 154 251 199 326 285 214 322 340 135 274 356 263 175 110 131 321 299 318 149 356 201 284 307 128 370 303 147 165 280 228 174 216 281 270 192 319 120 305 238 300 355 294 182 170 134 164 327 364 234 197 120 123 221 241 194 357 210 134 148 232 237 296 287 213 345 118 147 282 157 138 365 120 267 119 229 348 171 213 189 166 314 115 294 159 171 261 245 191 336 313 177 136 245 251 284 169 234 185 179 113 344 368 245 142 254 150 341 321 212 318 152 203 330 347 110 301 288 321 327 218 336 212 126 362 343 365 229 250 305 158 357 175 192 195 334 328 149 272 369 143 240 300 288 309 214 154 151 158 136 294 112 130 339 327 301 297 244 290 370 220 207 369 234 134 334 309 132 356 236 331 260 212 223 162 355 177 203 253 364 326 233 239 210 139 210 233 150 194 125 360 209 366 341 304 364 354 297 115 342 309 249 227 179 207 189 307 124 310 248 347 364 275 302 235 110 317 125 225 316 339 265 144 215 312 112 333 114 191 357 223 281 365 231 269 294 269 218 254 355 116 346 191 176 197 243 235 122 188 347 151 233 299 195 155 229 203 202 288 285

 260 11 2 8 
 156 321 356 351 347 194 299 233 168 264 204 140 335 206 309 185 231 320 117 358 347 286 275 361 364 213 283 276 187 296 195 204 245 364 143 208 291 226 142 125 310 166 143 292 261 364 114 351 284 189 299 306 204 250 244 237 217 155 203 183 150 337 185 203 165 313 128 357 142 215 222 314 351 273 332 149 231 195 190 116 353 277 315 274 329 308 215 256 270 221 362 194 334 290 369 117 199 362 140 153 341 268 282 249 266 353 127 223 298 230 296 327 349 141 123 114 253 290 182 319 352 121 116 333 367 235 130 236 291 121 146 180 144 200 166 237 355 370 256 334 256 121 128 218 245 202 363 237 146 142 337 141 329 336 235 164 233 299 164 213 299 300 130 155 114 252 201 206 335 370 159 290 327 328 170 217 332 205 127 169 321 115 357 199 268 359 230 336 176 345 317 179 310 175 144 218 291 118 151 306 246 219 316 130 138 118 296 327 207 327 234 163 142 317 235 334 179 286 316 348 207 234 279 272 186 330 207 192 338 201 257 258 303 243 370 287 151 229 270 269 140 189 358 110 186 356 205 175 250 176 301 169 167 132 217 176 251 321 173 292

 260 11 2 9 
 130 237 346 312 289 352 364 359 279 352 286 242 366 276 362 196 342 238 202 191 326 262 318 184 281 324 142 251 226 257 146 302 234 245 200 177 277 227 358 357 298 343 289 334 259 225 216 154 237 256 119 230 360 361 116 155 158 212 284 285 175 350 251 280 265 266 225 181 144 174 312 219 122 291 272 322 266 280 340 251 165 317 212 172 174 228 272 189 139 218 192 309 344 232 158 347 127 195 123 370 135 322 110 178 311 357 240 112 165 240 269 320 254 211 173 257 362 365 215 151 216 168 274 360 229 370 169 260 220 353 362 250 220 358 297 247 354 127 131 224 291 368 342 210 159 244 320 299 227 140 297 204 186 264 141 286 360 322 278 221 281 158 325 349 362 144 127 125 289 279 221 145 112 222 154 330 245 365 265 237 199 336 151 195 303 329 120 343 355 171 325 230 334 327 111 133 178 310 348 164 274 205 272 331 341 367 223 369 145 262 359 368 126 222 164 248 366 230 143 222 318 275 339 307 119 322 353 233 365 359 159 282 323 198 362 369 214 240 204 174 370 307 181 328 156 339 174 146 201 186 337 232 154 121 366 269 276 360 309 336

 260 11 2 10 
 140 158 224 270 309 337 313 299 304 307 155 204 268 205 122 257 259 144 369 257 158 345 291 192 205 181 116 239 285 155 125 226 226 295 302 124 250 266 238 283 202 165 173 241 234 348 199 130 320 169 361 324 299 187 335 229 234 247 310 138 268 255 166 331 195 255 216 260 163 227 282 226 222 157 112 298 233 342 224 165 288 272 280 273 169 140 238 356 182 311 342 282 203 251 233 159 227 241 307 230 278 169 123 226 217 303 133 286 139 194 132 323 169 271 323 186 238 343 131 188 194 304 353 151 213 303 257 362 180 184 318 174 237 210 320 291 218 207 293 271 324 338 198 114 174 159 158 351 286 199 222 315 355 353 269 189 137 192 335 119 213 307 270 363 271 319 351 218 342 145 122 124 354 158 254 220 311 296 136 171 120 178 298 169 265 290 201 213 216 358 172 304 303 299 205 112 116 370 196 355 217 142 121 158 341 225 137 279 245 172 153 274 306 197 251 205 246 170 134 224 150 313 239 343 349 141 322 174 150 259 293 339 340 139 309 320 256 206 262 266 366 309 336 138 250 224 189 313 162 223 335 260 181 281 132 259 307 324 369 231

 260 11 3 1 
 218 227 216 221 217 222 219 226 222 221 226 221 220 226 216 220 224 225 226 223 225 223 218 220 223 222 225 217 211 215 222 213 221 222 216 213 223 216 220 220 214 220 217 224 212 218 215 221 213 226 222 214 225 218 220 214 228 218 230 227 209 221 221 221 223 225 229 229 224 225 206 217 223 219 220 207 219 205 219 229 219 219 208 217 217 228 217 214 222 227 222 219 224 227 215 221 223 215 219 220 219 222 214 211 223 223 218 219 212 215 225 226 222 231 219 213 220 222 212 213 217 223 216 218 213 228 220 216 215 217 217 220 225 227 227 216 221 223 223 222 223 219 213 222 220 214 222 226 218 221 218 221 223 225 218 213 210 222 215 217 218 217 219 218 223 224 217 223 221 217 226 218 226 228 213 214 218 212 227 226 216 224 224 218 215 225 220 225 227 217 219 227 222 221 223 225 215 219 214 224 229 224 227 221 226 220 217 216 214 221 223 218 218 223 213 221 213 222 217 213 216 226 218 215 218 224 221 223 225 225 213 225 213 226 222 229 214 226 221 217 223 211 222 223 214 216 223 214 219 227 214 221 222 218 221 219 221 226 220 216

 260 11 3 2 
 223 226 220 216 213 223 221 218 230 226 229 215 223 223 221 222 226 219 220 209 219 224 223 222 222 217 212 216 223 221 214 226 222 229 215 218 217 225 214 224 230 225 223 216 221 219 226 219 216 212 223 211 216 225 222 221 223 219 207 220 216 220 225 225 214 220 222 213 220 225 214 220 223 222 224 219 222 222 223 227 217 213 223 229 225 219 220 222 228 221 219 227 219 216 221 233 221 222 227 222 227 219 218 217 224 222 218 216 226 227 214 224 221 217 227 222 219 222 225 231 209 217 219 231 229 222 222 221 220 206 229 237 222 217 231 228 234 214 218 215 218 219 215 217 226 216 217 220 218 218 221 231 217 216 216 217 218 224 226 219 217 214 223 224 225 221 212 214 214 217 215 222 224 229 219 218 224 213 221 215 213 214 222 229 220 214 221 226 219 220 214 223 221 220 223 224 234 230 212 220 217 224 215 218 226 217 231 222 224 217 231 217 221 219 230 227 220 221 218 226 213 217 216 217 225 215 217 225 219 220 222 218 220 220 226 223 218 223 220 218 222 220 229 217 217 219 225 220 226 228 215 219 219 219 215 220 219 210 219 217

 260 11 3 3 
 220 227 226 217 219 213 212 224 219 219 222 227 217 219 220 210 209 214 221 217 225 223 226 216 220 223 225 223 225 224 215 222 218 217 221 222 221 217 216 226 218 224 224 213 215 226 220 222 211 225 225 218 214 215 212 219 218 216 222 216 221 218 216 226 220 236 218 227 207 211 219 221 219 217 220 217 224 223 217 221 216 222 220 216 218 211 211 222 213 217 217 220 212 219 217 219 227 217 227 216 220 213 214 221 217 221 226 214 226 219 222 227 229 215 211 223 220 219 222 217 226 222 215 218 214 218 221 228 225 225 225 213 219 222 221 216 217 214 227 219 215 227 212 215 218 217 215 225 224 216 221 229 229 218 214 213 225 221 219 219 227 220 225 227 222 219 219 215 220 216 219 230 227 228 228 213 224 224 229 219 214 215 226 214 223 214 219 229 222 219 218 227 223 220 218 222 213 220 215 225 225 214 220 223 224 216 219 222 228 227 220 221 214 223 218 215 217 221 219 219 232 222 222 216 226 223 222 222 220 218 217 219 215 214 219 219 215 219 220 222 218 206 229 222 216 226 220 223 218 225 219 213 222 219 214 223 210 222 217 216

 260 11 3 4 
 215 219 218 220 220 218 222 222 207 220 224 224 212 218 229 220 219 217 222 214 223 224 240 222 227 222 219 211 219 221 219 209 222 221 219 227 220 224 214 218 219 223 218 218 219 218 224 216 217 210 211 220 220 222 218 218 217 222 217 224 218 212 212 227 211 221 224 220 213 216 223 215 221 220 218 224 223 219 225 216 207 219 214 228 228 216 221 229 223 214 216 225 213 220 220 217 214 222 220 222 226 214 216 211 221 226 217 220 212 221 220 210 213 216 216 212 214 230 216 215 216 215 223 211 228 212 220 216 215 217 212 216 222 219 212 216 229 225 219 228 223 224 223 216 216 224 212 220 223 220 227 220 222 220 223 215 220 223 223 220 213 217 218 219 215 220 212 217 215 223 220 221 222 215 217 220 230 221 221 212 227 209 220 216 222 218 222 220 219 216 214 218 212 212 219 213 217 214 222 229 210 219 220 216 220 215 217 219 216 222 216 219 223 221 220 224 221 223 218 235 218 214 223 212 227 217 216 222 218 211 213 226 220 224 225 215 219 225 224 217 227 220 218 217 225 223 215 221 222 220 219 225 216 220 222 213 231 214 218 220

 260 11 3 5 
 229 215 213 215 218 220 226 211 222 219 215 223 221 213 233 225 223 223 221 207 219 220 219 214 226 217 223 218 223 212 226 227 218 217 226 224 227 219 219 222 216 226 224 209 214 225 227 213 220 226 218 223 215 214 229 215 212 223 217 219 215 220 209 225 220 212 221 219 227 209 215 223 212 208 214 220 219 225 216 220 224 219 213 217 215 223 220 222 215 225 224 232 222 222 229 214 221 226 222 219 226 220 211 219 222 217 218 224 218 214 227 216 213 228 213 215 225 215 217 216 228 218 218 218 223 218 218 222 213 206 225 216 223 218 223 219 218 226 214 214 216 222 214 218 213 234 219 211 221 215 211 228 224 215 216 218 225 210 216 214 225 223 224 221 208 223 221 212 227 213 216 214 220 211 214 225 217 218 217 222 217 223 225 224 219 232 218 213 226 220 217 220 224 229 221 212 228 214 215 231 217 217 223 209 220 214 226 215 220 215 220 220 216 222 230 226 222 225 222 222 219 218 217 223 224 217 221 216 224 222 223 219 210 223 215 216 214 217 218 213 225 218 230 219 221 217 217 223 217 216 213 225 210 222 221 216 220 221 214 213

 260 11 3 6 
 225 217 220 215 216 215 223 221 214 223 219 219 224 213 221 222 220 220 219 216 220 223 223 222 218 228 217 214 219 222 222 226 225 221 223 208 216 214 219 223 212 217 214 212 224 215 215 221 212 222 218 219 226 213 224 214 221 224 212 220 221 223 227 224 220 227 213 211 226 205 212 215 222 224 222 220 220 216 217 231 216 213 212 224 214 222 224 218 224 216 216 219 223 221 217 224 213 219 215 222 221 217 221 220 230 211 208 224 216 219 221 219 229 228 214 232 224 210 222 213 221 227 226 223 216 217 221 214 223 219 227 224 215 226 224 219 218 214 224 221 227 216 210 220 217 216 215 211 220 223 220 217 219 222 222 218 218 220 221 222 222 224 221 218 221 230 222 216 211 218 226 224 222 222 227 217 226 218 223 225 220 216 218 226 219 226 208 227 223 217 227 220 217 227 222 219 218 217 220 218 215 219 218 222 220 223 216 220 223 223 223 221 226 220 220 224 220 213 221 222 220 220 222 216 221 212 213 223 220 216 222 223 209 215 223 219 218 214 210 219 221 225 214 227 214 224 226 224 225 224 220 233 213 227 221 220 222 226 221 212

 260 11 3 7 
 216 217 217 218 217 218 217 226 222 217 220 222 219 226 215 219 223 215 215 217 221 218 216 219 211 214 222 211 234 222 218 220 224 212 214 214 214 217 217 222 221 211 217 217 221 221 216 225 214 225 220 221 222 217 222 214 218 217 225 210 221 222 226 216 219 219 217 220 223 225 221 223 213 224 222 215 221 217 214 224 224 225 218 225 217 226 217 225 219 218 219 214 222 219 223 225 225 222 225 218 220 221 221 218 213 219 216 225 226 222 220 222 221 220 225 223 224 224 221 215 223 221 219 241 224 220 226 223 221 228 225 218 216 218 216 222 215 218 217 216 216 221 221 223 223 215 212 223 216 224 216 222 219 212 223 215 224 220 227 220 226 211 217 215 216 220 223 216 222 223 226 227 222 228 223 223 214 221 223 219 222 221 220 225 216 217 216 218 222 212 218 226 211 220 223 219 225 217 221 221 218 214 217 230 214 222 226 217 223 217 219 227 214 226 221 224 219 223 219 223 220 213 207 221 220 222 217 221 221 215 221 220 215 214 216 216 224 224 224 230 217 217 225 221 221 214 210 222 221 217 216 219 220 217 211 220 223 224 230 211

 260 11 3 8 
 214 219 220 219 218 218 227 224 225 215 218 214 215 217 223 218 217 223 224 220 220 221 226 218 228 225 217 225 221 220 222 216 224 227 217 224 219 215 218 213 216 212 222 219 215 218 219 233 221 217 224 218 215 229 218 224 220 224 219 228 224 225 227 209 217 231 220 220 212 220 228 221 218 224 213 212 223 220 211 216 220 223 213 220 224 218 222 215 220 220 226 217 216 230 229 223 227 221 221 218 217 220 222 219 222 219 223 224 216 219 214 229 221 223 218 217 219 223 219 222 220 220 222 228 222 224 216 215 222 223 216 218 220 219 220 221 223 225 227 213 221 227 217 222 220 223 228 220 227 218 214 220 222 217 224 222 214 219 227 217 218 214 216 220 228 217 219 233 223 219 211 217 220 220 219 223 221 210 232 225 212 223 218 217 222 217 220 216 217 220 213 210 221 218 213 220 222 227 228 218 225 231 221 209 221 214 216 214 215 221 224 212 224 209 225 215 225 214 217 223 219 223 221 223 222 220 223 220 216 224 220 221 220 223 222 220 219 227 224 225 212 220 224 215 220 219 230 218 217 222 215 214 214 226 223 216 221 227 221 222

 260 11 3 9 
 226 215 218 215 225 212 223 225 228 222 225 223 218 212 225 218 217 215 226 222 227 218 223 225 207 225 213 214 212 218 220 218 209 214 218 213 226 230 220 223 213 226 218 210 215 230 226 217 223 226 220 228 222 217 222 223 224 212 220 228 217 230 231 220 216 224 225 212 225 225 223 221 223 217 225 222 221 226 220 209 216 227 215 219 219 225 217 228 219 213 213 219 215 220 212 228 221 230 222 225 220 222 216 222 215 229 213 223 221 210 214 213 230 216 228 215 218 219 218 216 221 215 220 222 223 218 224 215 215 210 224 217 212 213 218 223 220 222 209 219 229 228 229 223 216 211 223 228 226 219 210 218 218 213 212 223 207 219 225 217 223 223 221 223 218 226 220 216 216 221 227 224 227 216 212 219 213 219 215 216 215 211 220 221 220 218 216 227 219 219 224 211 225 213 214 219 220 218 218 219 228 217 215 217 228 220 222 213 220 227 217 221 214 220 217 221 220 208 223 226 218 225 224 227 220 223 220 214 222 216 215 220 216 225 219 213 218 216 225 215 210 224 221 220 213 222 221 219 220 223 214 220 221 211 217 220 217 223 219 222

 260 11 3 10 
 225 231 222 227 221 230 229 223 215 224 219 225 221 228 217 214 226 218 223 220 234 222 226 222 220 209 221 219 217 221 218 212 220 218 216 230 228 227 222 219 219 223 220 221 214 225 225 222 208 220 223 216 216 224 222 225 224 218 225 230 218 225 220 217 218 218 222 224 222 219 223 214 220 229 221 209 220 217 224 216 223 221 225 214 220 215 218 220 211 219 214 219 221 220 213 218 220 225 226 232 221 223 217 216 216 221 223 225 212 215 234 222 218 217 215 222 222 221 221 223 227 225 217 218 217 227 207 218 220 220 229 221 225 216 221 220 226 215 209 223 230 219 221 222 219 232 215 224 220 219 216 228 227 220 213 215 215 220 218 221 218 217 224 222 222 218 212 221 229 225 225 221 221 215 224 217 217 219 219 222 218 219 221 212 222 211 221 218 220 225 222 235 215 219 218 221 217 223 209 224 219 228 218 224 232 225 220 215 219 219 216 219 220 229 217 219 217 223 215 222 223 218 230 215 216 223 215 214 225 214 218 228 228 225 217 217 215 214 231 223 217 212 219 216 219 225 215 225 224 210 213 218 220 226 225 222 220 205 214 220

 260 11 4 1 
 328 338 318 326 328 324 317 333 322 349 336 332 335 344 335 320 325 322 317 340 328 328 341 346 340 335 325 349 323 321 316 337 311 322 332 341 335 344 335 337 340 314 334 338 348 330 330 329 322 335 336 328 330 317 330 331 331 318 330 328 316 338 334 346 329 333 327 348 311 315 338 330 344 338 326 330 328 324 340 335 338 335 330 343 339 345 331 329 319 324 344 340 328 329 307 322 339 337 332 345 311 331 327 345 311 354 331 324 346 341 316 339 327 323 342 316 328 322 326 326 341 326 341 324 351 342 319 322 331 339 327 334 338 330 328 320 322 342 326 331 346 336 325 334 323 317 342 334 330 342 323 325 339 329 322 333 324 332 338 327 332 333 320 347 328 311 311 313 338 331 328 336 323 331 341 307 332 327 336 340 326 322 323 326 357 325 327 331 315 339 333 346 355 332 319 334 327 322 321 344 338 349 342 336 328 325 317 350 316 325 318 341 338 320 329 338 349 340 350 329 330 347 342 338 324 335 340 333 347 322 341 343 315 333 330 319 336 332 344 329 331 338 331 330 338 333 339 321 318 343 339 350 329 302 338 347 328 335 340 338

 260 11 4 2 
 328 335 323 337 335 328 343 320 324 329 319 349 332 330 328 335 335 329 333 326 331 314 328 326 340 339 331 332 323 316 326 310 335 305 328 325 342 335 318 320 334 304 341 329 332 322 330 336 321 331 326 333 342 329 335 320 338 328 321 338 354 335 328 348 349 315 334 338 325 314 323 324 349 349 324 338 332 344 345 292 322 347 340 323 315 322 325 346 328 308 341 312 328 322 334 346 343 331 314 324 331 331 335 350 343 342 321 342 332 352 346 329 332 322 343 320 325 324 329 339 319 335 340 319 336 328 326 343 337 323 334 333 329 336 318 328 332 341 325 326 329 328 340 338 334 353 354 323 331 302 322 343 311 328 331 339 315 313 349 332 339 337 328 337 315 328 314 325 312 350 322 334 343 332 331 333 313 344 324 320 334 342 315 323 321 310 335 342 326 332 333 313 341 333 310 314 346 322 334 313 335 323 315 329 330 332 349 331 324 329 309 332 329 335 327 319 326 332 324 326 351 357 331 348 340 340 340 333 328 323 339 329 349 337 342 324 319 324 343 318 318 328 333 324 334 330 344 334 343 343 317 325 332 319 346 336 344 326 325 322

 260 11 4 3 
 329 332 342 326 310 328 312 320 349 342 338 313 315 333 337 330 336 343 335 352 324 335 342 318 337 345 329 331 326 319 335 334 330 304 343 340 329 346 314 328 337 326 323 333 332 339 338 334 344 325 336 354 335 335 328 313 324 346 332 333 325 318 340 355 325 323 332 354 333 323 314 341 347 327 333 336 331 332 336 343 341 338 325 334 330 323 328 346 319 338 320 349 329 322 317 323 301 346 333 334 334 324 333 322 326 327 343 318 315 335 341 328 319 332 315 332 313 333 333 320 336 343 326 310 340 323 336 337 342 300 305 328 340 347 319 319 320 314 331 330 316 343 323 317 322 344 317 360 332 310 309 332 336 325 339 350 344 341 341 347 335 341 335 324 316 338 354 315 336 316 315 339 338 358 318 339 333 315 319 330 319 338 323 309 313 328 339 315 325 337 340 318 325 323 323 323 325 333 323 331 330 329 326 338 334 337 327 330 328 327 333 324 317 330 331 324 341 322 341 321 347 307 287 301 330 327 323 346 332 327 321 331 328 330 319 344 324 331 310 307 324 334 318 328 329 312 343 341 339 320 332 325 333 335 329 346 340 319 347 328

 260 11 4 4 
 332 334 341 336 331 325 347 331 347 327 323 335 329 331 338 328 313 331 333 336 328 338 338 336 320 335 328 331 332 323 320 324 322 340 328 337 316 340 341 347 339 323 338 340 314 314 336 338 339 337 308 341 314 323 345 332 324 326 331 344 318 325 332 345 332 321 328 332 345 334 346 343 329 353 324 335 320 332 340 336 334 328 312 360 339 320 326 310 339 321 317 316 306 333 333 327 322 333 343 350 308 322 338 330 324 341 335 334 329 332 318 329 334 316 323 329 335 336 325 331 339 338 323 331 324 332 347 331 352 315 330 324 321 345 341 334 328 328 317 330 326 315 330 334 350 331 337 326 329 332 340 333 326 338 345 350 341 330 316 341 339 344 323 340 314 326 324 325 331 322 331 326 340 332 323 347 331 338 323 313 312 332 345 327 308 320 326 353 329 326 317 363 322 311 341 332 315 329 315 339 322 322 327 317 354 346 326 331 339 304 318 340 322 335 331 338 330 320 334 341 348 336 322 336 330 310 331 325 329 323 328 320 325 325 331 340 319 316 332 315 316 316 304 335 327 338 319 314 326 330 331 333 331 337 325 321 340 337 321 330

 260 11 4 5 
 327 316 337 331 341 332 342 322 344 326 339 312 322 326 322 334 340 327 359 319 331 320 336 335 341 317 326 326 351 331 328 333 312 335 320 322 325 336 348 349 330 343 326 331 317 337 360 327 341 328 315 331 319 340 334 339 327 334 315 335 341 341 334 315 323 325 324 328 342 333 320 340 330 326 330 345 335 341 343 321 343 323 339 335 329 324 336 343 337 337 342 318 334 322 335 336 336 323 345 339 329 327 324 333 320 337 328 339 340 342 323 327 336 322 332 313 327 319 326 314 347 330 319 335 312 342 320 333 338 318 339 325 328 331 334 321 337 321 324 326 334 342 337 326 322 334 320 342 342 335 344 333 301 320 330 319 336 315 339 330 323 338 331 325 332 328 340 352 313 330 317 333 335 321 335 308 318 328 324 339 333 343 324 349 330 336 324 329 331 326 336 347 325 332 323 324 326 337 329 312 314 341 330 338 341 319 313 326 321 324 332 323 323 329 339 321 321 327 346 345 322 323 314 329 329 335 323 331 316 347 340 336 340 331 319 314 308 336 333 327 327 319 318 335 310 329 333 347 335 323 342 348 324 343 327 314 314 307 338 312

 260 11 4 6 
 318 317 314 335 345 319 339 308 336 308 321 336 333 346 326 346 327 307 336 325 330 336 322 314 340 325 323 320 329 319 330 317 326 325 323 326 347 344 324 341 325 347 322 327 326 320 314 351 332 340 307 338 332 319 325 321 308 351 330 339 345 310 328 322 322 324 318 338 320 324 351 333 345 329 360 334 309 328 342 336 335 309 334 333 349 314 348 356 320 329 339 338 333 326 331 328 335 319 347 312 346 331 344 312 340 308 340 321 336 324 333 344 309 349 327 339 319 334 329 347 323 317 321 332 314 324 328 308 324 307 329 352 317 335 333 330 325 322 341 325 335 315 321 341 334 340 341 319 331 318 321 314 320 340 321 322 336 342 339 336 335 311 326 341 327 317 328 318 313 302 335 339 329 330 321 336 328 326 332 328 317 338 334 322 324 354 348 336 327 330 326 326 330 306 309 327 337 326 333 321 311 349 343 327 347 332 339 320 329 318 321 335 345 321 343 340 339 332 303 326 335 335 329 342 332 331 351 311 321 334 342 329 321 326 339 329 340 331 308 307 335 338 330 330 342 334 310 334 325 329 345 327 323 331 349 339 340 324 323 329

 260 11 4 7 
 323 322 331 323 304 319 320 345 309 321 334 327 318 342 324 325 327 324 352 331 333 339 339 327 318 329 323 331 338 322 323 344 323 304 339 318 344 333 328 328 331 343 343 333 330 351 317 340 337 334 312 341 330 336 329 324 327 334 311 318 337 328 313 330 322 339 333 320 347 323 335 318 339 348 339 322 316 331 332 317 337 328 331 335 335 324 324 326 333 313 326 315 335 331 332 332 315 348 315 331 318 324 339 316 329 332 343 331 341 336 321 334 339 319 336 332 341 327 340 309 343 336 325 318 324 319 347 344 339 338 318 303 334 322 335 331 329 315 357 330 323 330 331 355 328 315 333 336 344 331 335 335 327 345 338 345 329 330 330 346 330 343 342 326 347 318 333 315 346 315 328 324 340 326 321 346 342 332 341 334 333 335 328 326 324 325 344 331 326 337 348 343 330 325 327 336 316 326 359 348 342 332 321 345 348 328 326 350 328 328 313 336 321 333 339 327 329 322 322 330 333 336 358 326 311 331 335 332 332 314 331 331 332 325 320 312 326 317 322 324 329 335 322 335 348 350 333 329 332 330 338 339 331 338 355 322 343 318 326 340

 260 11 4 8 
 309 313 348 325 341 360 315 343 338 330 311 339 329 344 319 338 324 338 326 341 332 346 331 319 324 332 349 356 333 316 325 315 330 334 360 341 336 334 338 340 355 334 332 346 339 332 333 326 337 344 328 348 321 324 335 328 340 335 324 324 336 334 344 337 332 324 336 331 330 319 329 331 320 338 314 325 339 331 308 339 346 330 326 346 329 334 324 337 342 325 321 325 331 329 347 329 335 331 330 331 323 328 331 323 337 334 334 331 322 354 331 320 345 331 333 331 309 322 343 335 335 329 338 314 331 341 328 351 340 335 327 321 340 319 330 337 338 323 313 327 338 330 327 320 323 339 313 323 330 329 316 335 316 322 330 340 322 325 322 339 325 323 347 319 321 313 348 328 329 346 332 310 329 326 330 323 327 342 328 320 322 339 318 349 322 331 335 327 324 321 320 337 346 317 327 328 312 346 329 329 322 346 301 335 312 333 326 329 331 336 326 327 331 317 341 322 348 329 327 308 330 320 340 339 331 338 317 344 309 331 335 337 335 333 310 322 337 334 328 339 321 331 349 345 337 339 320 342 326 337 321 337 341 333 314 323 305 327 321 352

 260 11 4 9 
 341 328 341 322 318 347 340 321 335 339 336 330 322 344 344 332 325 337 315 329 325 336 340 326 323 344 336 335 339 335 326 323 347 332 330 330 330 323 333 336 333 331 327 314 331 333 349 334 319 332 325 332 325 331 313 335 328 333 322 328 314 337 333 326 321 324 314 326 338 322 324 322 335 334 331 324 348 326 310 353 328 340 338 310 339 298 321 314 335 343 321 315 325 322 331 342 338 339 327 321 326 340 322 343 341 346 338 333 318 325 327 326 322 337 343 319 324 325 315 324 329 327 321 343 323 323 334 318 333 320 347 321 331 335 334 322 328 326 331 313 324 329 336 337 335 315 327 338 339 343 333 324 342 337 343 333 326 328 326 335 325 338 338 335 328 317 327 331 330 313 325 337 329 330 355 343 324 327 344 313 325 322 331 313 331 333 328 317 335 335 336 325 320 357 326 342 343 329 333 332 318 344 327 322 311 347 336 334 324 328 330 320 328 335 323 336 329 333 327 344 330 314 313 322 329 337 335 349 320 321 317 315 314 337 308 319 351 320 331 328 316 344 321 323 297 338 346 320 304 339 328 340 330 326 321 333 336 352 332 336

 260 11 4 10 
 323 318 320 327 336 336 332 321 343 322 335 319 323 355 308 317 343 325 338 338 331 334 321 332 323 330 319 346 364 319 335 348 330 315 344 343 326 349 330 329 319 307 335 329 326 328 334 332 328 309 320 331 343 335 1 321 320 318 347 346 351 329 339 330 328 328 311 330 330 326 338 330 329 332 315 334 336 326 340 326 320 343 312 334 323 328 325 340 341 313 342 320 336 321 320 325 343 314 335 316 313 326 336 333 304 317 339 338 334 339 331 324 341 341 337 358 344 317 315 336 339 344 315 320 353 315 323 313 344 331 324 327 352 326 339 329 343 331 319 340 317 337 345 344 355 346 322 330 322 332 327 332 336 337 336 312 330 337 321 350 309 338 318 312 358 322 338 328 319 338 333 326 327 352 343 322 334 321 335 319 339 340 338 314 318 321 323 330 337 331 325 348 313 335 326 332 327 341 322 338 340 349 345 304 316 322 335 321 337 326 330 338 340 334 325 342 317 325 322 352 338 325 340 334 332 351 324 332 320 326 333 338 316 320 312 332 333 335 344 333 327 330 335 327 335 324 339 321 330 303 343 330 322 340 319 322 320 323 326 358

 360 4 1 1 
 65 77 55 107 72 79 80 105 99 42 64 118 62 102 88 107 55 91 114 88 35 52 110 35 89 49 34 76 97 123 112 115 31 90 112 110 42 25 55 46 65 120 77 93 117 92 68 116 55 126 72 29 113 48 129 88 130 100 88 36 79 40 27 91 121 35 113 80 31 48 40 60 129 57 51 27 124 107 70 122 35 34 101 115 81 78 58 116 105 39 26 94 107 109 73 56 117 106 39 39 115 78 69 46 35 107 107 61 82 101 125 114 119 73 28 73 40 28 127 44 68 26 127 75 71 45 46 71 34 53 96 102 76 128 115 63 120 70 115 66 100 97 31 120 28 89 79 66 80 54 39 49 122 101 89 89 86 104 116 25 53 86 116 113 101 114 66 44 66 68 125 55 75 112 94 87 101 102 38 53 81 122 76 48 126 108 41 113 45 67 36 106 100 113 128 118 109 130 36 68 109 129 84 81 119 82 69 63 63 38 88 34 46 58 96 41 66 34 115 93 53 70 42 37 57 107 58 99 129 81 82 102 29 96 30 72 121 76 88 27 59 26 65 92 56 28 126 111 33 40 29 29 126 95 27 54 81 82 90 107 34 47 66 33 63 103 129 84 104 122 88 62 121 84 108 64 118 45 89 38 30 104 56 97 70 26 81 86 44 105 79 80 68 91 122 88 115 87 72 125 80 66 55 76 95 89 119 53 26 35 91 62 31 29 72 25 104 59 82 99 104 46 91 105 81 85 41 96 109 39 104 56 63 108 81 77 124 36 74 50 97 91 90 128 44 97 109 118 37 52 49 68 47 66 29 48 32 80 128 79

 360 4 1 2 
 60 107 59 25 84 111 109 116 57 105 44 86 36 38 30 59 48 100 78 46 106 69 124 100 128 113 117 120 78 26 27 124 107 45 47 128 40 127 85 115 54 68 71 52 57 46 67 33 82 68 90 40 124 62 71 70 44 125 109 102 89 69 106 76 56 67 44 107 99 99 106 65 48 65 62 27 55 99 60 39 115 113 121 109 27 56 95 27 53 38 66 41 122 105 59 42 66 35 26 27 44 55 78 29 124 96 125 57 76 79 46 63 84 27 119 107 43 109 40 93 69 69 48 98 50 84 106 127 52 46 32 74 46 46 41 124 126 50 32 27 126 36 55 117 67 109 110 52 99 37 54 45 66 34 45 114 39 89 110 35 70 39 89 109 26 72 84 129 130 96 32 123 30 39 39 48 126 31 106 69 44 42 108 25 37 124 46 44 88 28 116 129 54 60 75 62 116 53 87 103 77 128 69 55 130 124 105 73 26 66 90 105 112 34 34 44 52 54 42 124 47 106 94 27 51 64 80 130 58 83 82 85 75 91 31 40 118 109 73 73 44 89 47 80 38 111 63 94 59 78 74 129 119 73 110 128 90 69 59 52 109 42 40 112 52 63 109 127 66 45 85 115 54 118 117 92 87 37 79 70 105 112 46 89 65 122 78 98 52 111 62 87 106 119 122 74 44 56 87 66 95 30 130 87 127 123 108 112 103 125 58 41 127 80 90 28 91 95 63 36 62 90 65 114 112 88 46 68 76 30 85 30 40 90 111 101 34 124 118 46 130 125 25 29 125 70 86 127 84 54 108 67 110 122 75 80 73 112 64 97

 360 4 1 3 
 66 106 42 93 53 109 55 68 89 65 46 95 123 70 64 107 92 101 66 127 41 55 25 126 128 96 70 110 44 33 128 66 73 110 38 68 67 60 31 42 55 33 27 108 51 46 36 41 58 34 107 32 64 121 54 26 83 86 91 108 93 108 38 118 124 123 74 63 53 43 26 58 128 64 117 108 85 74 49 46 36 77 95 116 35 54 121 55 44 89 48 111 83 59 127 128 56 67 98 29 39 110 55 113 105 128 118 84 64 78 41 28 45 65 36 38 76 105 27 86 101 36 45 30 71 119 48 125 125 117 40 95 108 46 87 64 65 114 122 80 70 83 91 114 115 100 120 78 97 39 82 109 103 29 83 84 29 88 65 32 81 61 109 35 92 73 69 126 34 102 86 25 81 91 69 125 31 70 70 33 79 92 122 125 37 80 92 98 48 95 92 124 66 63 89 116 52 43 113 113 97 76 76 103 64 129 25 38 80 79 128 126 69 124 110 66 73 53 30 85 88 114 75 119 42 98 68 54 77 102 59 46 71 72 112 54 106 55 104 26 36 123 108 54 64 119 39 72 98 54 102 38 34 36 83 62 51 89 77 32 125 34 55 77 44 49 83 93 71 68 76 73 100 26 75 88 77 31 43 107 87 120 106 96 75 47 85 74 88 122 57 118 37 94 96 79 50 47 88 100 52 40 43 80 35 105 120 79 44 31 72 122 64 38 98 88 71 118 123 36 78 66 90 103 28 65 106 118 91 104 81 129 36 25 50 65 45 78 69 120 99 86 97 101 74 48 45 82 33 94 45 25 126 113 74 90 62 31 101 99

 360 4 1 4 
 96 115 104 78 27 95 67 71 125 102 34 55 50 104 28 68 38 95 55 109 50 130 113 35 54 121 49 130 119 95 82 123 71 104 69 48 96 94 67 44 57 98 38 37 36 118 125 122 46 87 65 102 122 71 55 69 93 30 83 106 76 129 130 115 56 89 68 49 52 27 86 59 82 116 125 64 108 64 108 109 116 92 129 126 40 35 76 49 81 124 53 25 128 91 71 118 62 40 75 126 89 55 68 97 49 130 77 86 77 42 102 68 25 70 99 28 97 67 61 28 107 77 78 30 50 25 77 92 40 55 38 125 128 68 70 28 96 101 122 40 103 68 118 64 98 77 42 106 115 45 96 40 54 69 128 121 41 117 129 112 110 107 99 95 34 95 130 119 28 66 49 123 122 110 93 78 38 62 74 41 89 109 101 78 120 94 25 91 119 67 27 39 122 39 30 37 63 118 49 48 64 55 59 67 73 67 126 117 67 39 84 59 27 125 105 119 60 66 43 67 50 127 27 116 81 41 65 34 99 35 101 76 90 29 34 36 29 119 100 77 77 65 28 75 50 73 94 56 116 74 53 60 41 92 99 40 80 36 25 121 71 120 72 77 68 68 104 103 130 111 60 89 126 25 84 59 77 47 68 126 35 124 48 33 129 94 124 46 128 80 75 70 78 33 87 118 87 108 81 106 31 108 69 98 106 53 73 36 34 107 62 59 48 68 98 59 86 129 123 91 82 57 115 96 67 64 76 94 98 33 94 100 101 60 118 57 53 129 105 117 30 95 36 96 39 112 125 107 33 63 70 126 102 39 55 97 48 32 121 106

 360 4 1 5 
 102 43 98 36 91 99 109 36 105 43 50 71 85 73 59 94 33 82 65 59 105 120 35 50 50 82 84 84 38 93 109 69 40 116 61 109 69 43 82 53 72 81 95 107 52 70 79 52 115 52 115 50 94 34 28 61 63 34 30 123 106 68 82 41 64 122 29 106 123 118 44 76 112 114 70 43 46 106 108 73 115 48 128 102 35 81 90 48 126 46 25 45 46 104 110 61 92 106 98 122 100 25 73 35 54 67 105 42 121 121 129 42 124 119 77 41 41 26 84 74 76 30 108 43 117 85 44 115 55 58 59 98 91 81 91 83 31 42 79 34 94 109 36 110 94 79 101 26 44 103 102 48 113 125 25 89 37 41 126 66 36 89 88 72 67 56 83 64 116 58 96 99 114 62 59 104 108 30 77 66 85 37 70 53 79 128 76 90 84 43 85 40 47 46 39 95 108 29 100 29 113 41 83 106 29 82 63 89 121 106 118 101 84 66 130 60 88 43 98 52 73 106 95 130 57 53 123 42 113 88 86 82 115 105 104 78 86 57 117 33 127 79 83 65 88 101 60 52 60 66 97 130 74 66 40 87 95 130 62 104 58 75 78 113 48 100 29 117 30 36 45 47 87 121 109 55 112 48 79 35 37 83 92 46 37 124 65 39 41 71 129 70 32 38 25 31 88 86 91 51 33 91 71 120 118 48 120 53 128 111 122 52 51 52 49 93 116 116 120 73 50 96 84 73 42 47 58 93 75 86 42 47 30 76 83 65 50 98 118 54 79 65 35 115 130 74 36 28 54 98 80 47 97 52 65 42 74 125 71 109

 360 4 1 6 
 108 68 121 58 103 37 65 39 33 48 77 60 95 100 120 92 128 51 82 72 36 120 53 70 100 53 93 130 35 74 45 49 95 121 40 46 115 106 32 87 129 122 62 39 33 71 88 40 64 87 95 108 113 78 83 48 95 55 68 88 125 25 46 106 62 98 129 130 109 105 61 68 36 71 112 102 68 53 81 60 127 72 61 87 63 130 37 108 97 118 45 26 45 89 90 44 56 59 57 109 71 48 112 89 48 124 117 40 32 84 99 46 114 56 71 32 48 54 103 85 117 80 82 109 118 50 108 102 64 58 72 108 64 35 99 121 81 109 73 119 106 108 121 102 111 37 56 127 63 74 119 48 96 109 127 72 48 86 90 93 44 37 118 66 90 69 60 94 125 124 54 41 33 59 93 67 68 53 39 123 61 77 124 64 63 109 61 128 58 103 108 50 109 102 110 65 112 38 64 25 102 78 105 109 117 53 56 107 48 76 25 119 26 33 86 117 68 116 82 32 53 27 95 32 114 106 44 33 107 25 94 91 100 41 62 73 93 118 128 51 96 26 117 112 51 30 29 122 117 128 56 31 75 56 97 120 55 126 96 89 55 93 72 25 69 44 111 28 56 26 95 99 94 33 40 129 31 118 76 69 95 64 124 126 35 118 110 75 32 84 85 25 73 84 58 116 89 119 31 77 62 112 110 39 93 126 63 109 48 55 119 29 89 92 97 69 70 54 123 119 46 45 68 84 130 78 130 54 101 31 101 73 120 28 39 75 84 25 83 99 81 91 103 54 93 41 76 105 108 96 78 59 80 37 35 51 120 90 80 54

 360 4 1 7 
 124 52 31 111 91 70 98 41 30 102 102 73 59 50 78 85 30 42 38 113 79 60 26 32 47 86 92 33 46 51 35 38 89 28 57 79 65 90 110 86 123 79 80 124 42 79 94 117 81 80 44 68 128 60 95 91 40 74 67 61 123 101 92 31 124 71 72 26 42 40 117 49 105 118 83 113 71 66 116 48 66 116 123 95 96 112 67 103 81 57 116 128 39 39 97 123 45 43 32 58 103 78 125 113 109 128 28 103 25 40 48 89 80 84 78 97 26 78 119 127 56 76 51 129 106 69 104 39 119 123 105 48 53 38 119 60 78 122 32 81 118 91 115 66 38 117 110 127 52 54 113 92 98 53 82 78 31 85 36 116 59 39 113 58 83 52 65 91 43 92 77 130 78 116 103 28 66 57 87 94 52 25 49 77 110 45 70 100 37 67 77 113 121 78 47 71 107 49 130 37 56 67 117 73 96 71 74 47 98 117 33 113 60 45 64 123 30 43 74 46 33 95 121 69 52 51 112 78 123 105 91 119 48 103 106 27 115 55 47 70 117 115 92 128 47 73 25 68 57 61 113 75 34 123 111 124 97 110 46 96 129 45 89 96 101 98 48 61 40 102 86 126 74 26 47 60 51 48 120 77 54 93 113 58 86 127 99 109 98 55 117 58 45 56 82 26 124 96 52 101 107 73 33 90 90 78 94 100 48 112 67 129 103 127 36 96 89 128 76 107 122 104 127 108 87 118 127 96 110 89 81 36 28 112 121 103 106 102 79 97 123 73 104 91 73 39 55 80 94 74 40 75 120 59 75 105 75 103 49 108

 360 4 1 8 
 91 81 111 53 59 54 60 89 126 114 48 78 106 90 105 82 77 124 27 39 110 108 59 37 56 113 27 30 27 72 104 59 52 67 48 61 110 121 118 115 32 53 113 124 88 126 67 31 79 95 71 125 99 127 88 93 99 40 59 66 59 81 124 103 27 129 129 69 125 109 68 47 123 81 51 70 50 105 35 63 78 40 63 67 76 34 127 73 110 127 88 30 116 73 110 43 127 116 114 34 34 44 124 80 72 33 49 46 72 112 57 128 68 84 107 65 98 58 116 123 63 124 107 33 119 80 108 96 85 115 77 91 113 120 29 100 117 57 42 39 127 121 121 93 54 61 27 69 105 65 90 82 114 108 126 32 95 33 34 86 93 52 67 126 86 98 63 122 107 69 70 80 114 100 35 49 125 99 95 112 40 46 40 38 72 77 109 66 88 28 103 128 116 95 118 94 101 79 124 81 99 85 25 84 88 25 48 95 105 112 92 73 58 64 80 88 96 126 88 126 130 105 84 122 59 67 115 127 122 119 117 41 37 101 102 38 85 36 33 38 61 83 117 126 27 87 66 36 77 41 77 60 72 30 32 85 74 93 130 97 91 81 98 47 90 30 47 89 59 83 92 117 46 32 25 90 79 60 28 94 85 47 106 103 55 121 109 71 72 79 33 75 69 99 76 91 127 37 104 32 37 82 27 67 52 128 101 39 101 29 112 112 31 54 123 60 40 119 101 115 130 46 51 88 29 25 39 56 94 40 96 49 96 64 124 42 109 63 117 40 44 34 93 122 94 77 100 66 65 116 26 108 56 70 106 122 35 87 31 46

 360 4 1 9 
 91 58 107 73 55 65 36 49 123 72 117 123 61 109 48 117 82 62 63 52 83 67 36 105 130 69 77 101 38 97 117 124 55 101 114 122 128 62 101 50 124 45 57 41 57 28 57 56 60 41 126 123 57 27 106 31 59 79 44 76 41 73 89 83 89 71 83 59 97 54 35 74 130 114 108 71 68 40 126 58 78 40 73 124 63 28 30 95 34 98 41 111 90 120 89 112 56 30 118 28 104 31 27 25 85 129 93 120 96 25 95 25 115 51 100 60 42 114 44 122 98 58 119 63 74 108 36 80 49 108 36 30 51 87 56 56 99 90 36 75 104 58 125 108 76 102 118 129 72 80 112 66 100 51 46 45 83 130 124 63 26 38 35 32 58 67 58 28 30 48 127 76 83 38 93 124 63 39 66 92 127 75 123 88 114 75 28 40 76 61 59 82 113 106 59 70 46 36 61 101 99 81 29 42 119 25 41 46 28 105 55 47 78 69 79 71 100 77 123 89 68 71 84 35 61 33 65 37 46 28 78 48 61 122 118 41 103 63 29 71 50 26 47 82 101 79 130 104 123 69 56 103 127 116 63 85 105 110 63 109 89 124 83 105 49 41 78 29 124 122 107 73 70 98 124 64 82 89 51 90 54 78 56 65 62 129 75 58 105 29 59 109 89 104 46 53 33 35 45 27 62 36 95 55 93 35 99 88 97 49 43 60 67 93 125 119 64 129 36 29 90 42 126 35 97 116 97 42 31 52 112 90 40 26 120 59 78 29 106 28 129 51 38 57 67 112 103 54 37 82 102 99 43 27 109 60 43 62 57 33

 360 4 1 10 
 124 94 106 48 47 123 53 124 125 86 35 39 73 33 74 41 83 113 70 76 86 73 54 32 88 40 54 97 90 50 122 63 43 70 79 43 89 37 72 86 78 40 41 43 127 61 54 73 51 69 35 103 89 118 100 67 108 39 67 35 51 62 56 35 85 60 69 126 82 63 97 30 70 111 93 97 86 61 82 42 112 50 129 40 93 121 41 122 32 40 32 61 92 88 39 34 77 67 44 35 115 109 79 39 40 94 121 51 45 59 110 71 99 123 108 66 99 72 73 34 78 96 27 71 60 113 59 76 107 41 91 79 121 35 96 126 32 103 115 114 106 89 80 55 64 108 46 121 101 33 74 87 75 89 90 72 109 85 55 94 127 93 60 30 115 41 42 104 97 119 55 51 66 32 127 31 29 60 95 97 42 88 49 30 123 75 35 114 92 55 104 110 32 25 87 128 98 82 58 99 70 113 129 120 43 120 32 76 93 103 60 63 38 89 48 90 71 94 69 120 60 82 77 94 95 29 57 42 130 104 90 62 34 79 48 104 52 117 87 127 55 41 53 51 116 94 47 36 114 98 81 68 95 96 88 113 80 121 93 75 97 64 129 76 89 41 51 83 108 123 44 55 110 106 126 70 91 36 39 115 104 129 118 125 56 25 99 66 68 29 25 37 50 110 81 98 47 102 126 102 109 88 33 100 74 77 58 80 100 65 66 38 72 71 120 106 120 78 61 55 65 90 117 36 26 39 106 32 41 45 45 35 104 101 81 45 56 38 58 113 81 75 78 101 70 75 104 107 29 76 108 116 38 96 92 39 51 91 67 98

 360 4 2 1 
 311 180 252 110 283 237 224 261 201 162 328 267 127 167 190 313 233 226 111 276 297 348 193 125 327 312 340 270 172 218 353 315 185 265 182 146 234 255 172 295 192 225 209 306 317 256 129 329 239 251 234 115 325 324 114 277 281 147 326 116 127 319 135 280 325 135 335 325 307 167 345 127 182 238 295 158 141 161 189 328 272 127 246 237 155 359 334 280 200 146 162 238 345 294 110 286 272 199 156 180 206 182 167 137 316 201 352 246 207 237 154 163 350 306 284 164 328 218 310 342 336 322 245 257 192 203 272 219 116 316 357 123 333 236 267 342 194 258 341 243 347 345 344 250 229 247 233 180 209 362 160 311 275 256 125 248 254 281 135 264 157 131 350 169 251 153 272 325 173 261 232 294 219 310 342 285 282 279 266 122 197 289 159 122 270 242 118 146 302 321 368 242 369 187 360 169 221 149 326 204 258 370 282 243 204 180 127 237 269 256 303 259 324 361 367 221 314 307 238 154 142 343 285 183 128 292 216 214 329 235 236 280 287 366 120 341 197 180 124 287 278 293 368 270 158 120 196 359 234 217 222 286 163 159 355 151 285 223 370 116 317 361 113 111 218 285 231 297 179 259 257 246 331 145 275 217 279 208 144 184 260 306 119 299 315 210 331 348 362 186 310 187 367 294 178 362 320 329 135 152 306 280 321 253 141 323 226 284 115 305 351 310 245 359 225 193 181 211 365 302 169 266 287 224 222 171 344 146 264 293 239 361 133 213 182 198 345 341 239 232 342 169 331 345 280 323 298 300 353 334 129 172 248 306 346 213 326 303 252 204

 360 4 2 2 
 273 137 148 285 367 317 363 180 256 232 172 183 128 308 259 196 312 171 169 344 297 338 214 232 124 268 161 172 283 178 111 302 332 340 184 193 276 345 361 310 251 312 248 141 293 238 116 215 315 248 131 356 322 180 353 340 368 157 358 191 252 270 290 333 236 359 251 336 283 341 119 125 166 254 245 307 245 343 255 294 358 285 221 138 133 135 296 181 338 240 127 221 360 204 131 138 207 195 236 275 324 288 123 361 214 250 300 123 258 158 195 198 130 150 292 347 183 177 335 264 202 113 297 194 248 119 184 121 329 225 221 365 278 297 351 111 113 253 254 154 145 254 234 301 223 231 158 196 178 246 139 352 129 345 118 285 280 182 255 198 138 209 271 127 225 110 305 333 198 121 164 300 301 304 305 353 187 154 113 327 146 338 228 367 240 200 221 265 216 145 171 330 356 162 270 230 138 236 169 196 163 321 214 182 256 231 126 260 235 235 292 176 173 267 307 319 184 359 270 127 162 219 298 157 263 267 343 324 362 200 119 358 226 234 238 185 146 300 215 277 132 355 149 320 288 307 149 349 224 246 198 243 142 295 144 358 321 182 173 252 349 127 284 234 321 346 339 151 140 285 349 127 235 325 258 296 320 319 184 259 367 183 136 184 357 342 253 273 189 343 184 124 277 366 142 181 120 318 293 162 235 234 183 146 310 357 253 263 156 335 247 202 357 278 288 285 190 175 196 302 167 189 261 290 266 138 354 189 366 276 120 139 342 344 312 182 289 114 248 216 266 233 190 176 319 233 348 195 343 163 316 127 319 321 369 271 236 215 343 196

 360 4 2 3 
 188 161 324 267 172 135 358 364 199 229 198 154 254 208 262 292 119 291 322 350 202 138 219 226 161 315 192 260 284 121 189 178 187 262 177 166 162 134 314 122 237 148 278 293 332 300 114 248 287 173 199 359 326 227 336 357 115 291 252 260 304 362 279 267 251 133 361 361 285 116 216 207 170 121 242 190 366 319 201 233 262 286 191 217 341 308 189 201 222 369 296 281 136 220 349 139 202 369 118 169 290 367 285 248 147 135 302 307 284 206 234 191 171 134 347 155 310 148 129 141 265 284 266 169 199 127 181 290 215 164 164 218 151 182 333 316 222 221 131 134 332 194 324 247 264 116 274 365 214 257 260 172 119 316 348 153 333 167 239 213 181 250 158 310 142 128 240 259 261 125 169 237 324 361 363 185 361 303 202 281 238 329 210 259 208 245 142 300 153 245 365 221 160 219 143 222 359 184 279 227 179 158 268 184 221 201 260 351 188 213 201 313 364 253 146 237 149 370 300 136 115 369 300 314 164 207 335 121 291 271 250 289 244 228 239 240 335 334 231 349 234 169 160 355 113 121 252 149 369 205 221 328 122 202 185 243 111 229 293 148 249 269 110 319 207 262 280 338 134 153 127 364 321 258 327 280 111 245 118 171 343 234 189 124 370 296 343 347 275 297 175 169 273 261 213 203 196 210 264 297 284 155 317 340 156 182 272 319 259 214 249 188 214 133 211 295 336 330 192 195 174 185 265 118 268 265 318 272 367 162 283 154 114 274 193 305 346 306 306 163 283 242 152 359 241 122 370 143 338 354 261 345 319 183 119 247 253 288 201 255

 360 4 2 4 
 328 322 295 185 173 268 352 160 313 352 295 146 324 196 134 219 284 179 306 279 112 235 263 352 230 370 317 310 279 225 321 205 186 304 191 268 145 115 339 132 264 182 350 323 202 192 284 292 227 140 189 226 241 275 268 330 158 157 357 115 198 220 229 309 335 331 228 263 204 207 148 225 286 345 161 324 345 116 161 238 164 288 123 296 321 363 192 316 123 280 359 182 324 212 326 294 245 178 357 124 152 163 313 245 304 318 255 137 172 364 202 115 244 360 289 115 128 205 258 241 118 167 144 112 249 246 368 357 286 229 255 191 285 299 363 274 120 147 123 160 350 344 147 183 161 111 354 307 304 229 209 363 139 197 128 293 147 137 271 303 309 253 197 120 120 111 230 342 325 279 234 225 156 185 323 365 155 366 157 366 340 136 328 195 324 221 193 140 253 353 255 121 282 158 274 329 215 313 146 227 178 114 257 261 141 122 319 335 353 117 210 354 241 137 132 332 241 112 176 240 195 231 272 123 200 136 181 171 352 184 125 181 270 237 320 344 341 329 241 237 308 349 151 197 141 356 345 130 293 147 136 254 209 234 341 141 270 255 332 310 139 196 294 204 125 351 295 364 241 368 116 370 266 335 149 229 139 358 310 144 192 336 236 323 188 120 359 302 204 179 223 180 167 169 350 362 310 160 227 214 167 196 110 316 304 296 163 191 135 311 289 330 317 215 333 212 344 135 119 255 353 284 328 116 284 240 362 121 325 287 312 148 217 205 170 309 122 332 282 234 205 321 301 277 358 336 365 282 310 295 125 351 144 251 322 203 156 342 181 265

 360 4 2 5 
 219 337 251 256 317 344 143 295 204 279 146 204 225 172 172 187 293 255 250 236 302 366 207 221 311 212 335 190 272 250 340 218 301 170 300 110 190 264 155 351 110 138 283 330 156 273 217 249 217 280 272 275 308 263 266 152 163 156 366 119 277 202 230 346 310 333 222 165 139 197 113 238 157 286 135 155 256 310 324 364 228 272 125 321 284 153 335 258 152 352 226 224 163 256 304 151 155 329 192 189 245 335 206 112 310 222 289 273 201 164 112 160 279 299 273 159 222 113 114 144 346 309 353 128 337 287 153 363 240 202 176 361 174 143 115 359 225 222 224 306 250 348 144 136 185 216 352 310 315 209 339 145 179 172 335 141 127 348 268 183 192 255 267 266 126 121 114 194 365 352 329 140 201 122 360 310 164 158 364 116 177 133 366 207 338 111 172 226 320 359 160 158 155 291 349 161 266 275 182 199 151 242 166 168 171 279 224 308 147 261 244 317 240 258 352 221 233 197 155 299 222 153 284 233 136 253 314 138 155 196 133 214 261 356 159 236 220 217 115 251 356 250 315 240 239 295 353 116 199 239 319 115 126 169 189 130 140 367 369 128 340 196 149 260 117 250 314 148 325 249 197 154 322 187 194 327 203 231 328 123 262 183 139 215 216 284 367 134 293 334 207 184 360 146 340 253 280 264 213 233 263 196 129 309 122 364 121 217 248 367 250 131 213 236 210 314 262 289 191 356 197 281 213 338 359 260 168 174 151 235 184 280 273 249 135 313 310 169 297 193 287 280 137 213 367 272 184 131 191 224 331 233 360 308 141 343 139 165 325 306

 360 4 2 6 
 267 166 367 174 134 130 338 180 301 202 216 258 151 292 288 194 348 113 197 240 130 303 341 333 270 180 175 191 224 212 216 326 173 149 367 304 323 308 216 226 153 274 164 135 253 167 259 248 211 315 222 321 150 324 168 221 290 159 249 353 158 335 164 192 267 326 268 136 216 147 333 164 302 219 336 166 309 126 264 160 224 340 312 150 118 141 209 283 123 293 230 284 183 264 301 350 187 218 116 137 293 133 252 270 260 272 152 175 329 306 183 185 300 219 124 268 319 354 213 160 279 364 205 154 364 329 111 193 360 338 316 138 312 314 312 217 323 143 130 179 266 192 292 208 329 264 293 268 245 315 114 341 341 151 270 136 136 280 283 366 139 110 191 303 350 153 255 241 149 229 274 248 277 367 245 184 178 237 368 129 180 119 221 169 276 241 286 243 235 113 219 247 331 350 184 138 284 239 244 118 153 142 118 359 291 165 142 219 260 211 289 188 115 349 267 351 286 221 126 227 332 234 171 296 293 358 200 314 195 338 319 305 349 296 224 113 180 191 340 346 325 135 187 264 337 314 124 309 361 147 140 179 356 257 243 231 285 188 363 297 222 276 326 110 252 204 329 137 281 227 334 253 125 335 298 250 175 234 203 307 303 150 236 336 151 253 321 354 190 346 237 314 136 217 222 234 140 302 132 111 323 254 280 166 168 282 294 188 296 364 318 153 198 330 304 224 116 232 212 225 126 263 267 313 223 149 149 350 147 119 356 359 361 312 115 283 328 323 209 192 266 279 275 310 135 170 314 159 335 285 126 342 356 204 338 339 255 256 152 311

 360 4 2 7 
 288 254 238 260 268 283 315 268 213 327 300 262 115 275 211 285 295 194 191 293 334 323 287 225 337 284 293 323 115 188 290 272 179 255 278 219 218 367 122 370 313 162 139 237 313 353 138 238 246 308 369 117 173 338 322 357 333 122 337 128 337 126 146 332 336 361 151 237 181 205 165 264 358 237 161 289 345 163 343 158 172 272 196 265 255 260 114 337 181 256 233 167 140 261 221 320 112 139 302 158 332 160 268 278 341 321 262 358 158 363 143 193 259 273 141 190 121 361 278 320 124 349 364 263 202 176 158 296 145 251 348 323 263 151 222 137 350 204 153 222 142 269 267 239 313 231 253 343 321 211 235 269 143 294 199 242 242 200 114 333 170 284 247 154 270 299 146 157 236 171 290 137 247 179 325 287 117 352 278 253 252 245 231 327 196 150 277 198 276 314 198 284 304 134 319 216 303 308 180 166 232 315 208 220 317 186 233 362 121 342 352 239 180 168 297 128 267 141 127 271 285 369 368 325 259 216 202 127 134 175 335 152 165 300 137 331 303 110 160 244 370 137 258 170 145 316 217 298 292 320 348 111 144 129 246 151 153 159 161 174 239 143 289 308 128 359 197 287 170 325 318 182 364 128 310 298 130 298 318 171 113 147 128 130 332 341 112 159 341 304 248 197 369 136 141 320 331 316 181 263 370 264 179 202 152 177 234 334 344 323 304 331 215 123 151 147 349 289 171 240 136 156 266 157 215 130 126 201 343 303 219 176 227 227 133 225 161 265 118 113 342 188 207 215 131 224 280 156 128 242 241 111 298 336 212 258 315 211 142 142

 360 4 2 8 
 235 166 310 164 170 191 236 238 273 156 298 207 312 358 291 227 347 330 360 222 332 264 328 288 260 133 328 303 221 257 226 207 219 199 265 247 166 329 276 147 279 277 114 148 214 267 362 283 281 319 173 131 115 261 169 163 236 160 149 313 301 228 193 171 224 265 118 142 268 259 366 253 298 268 223 208 212 166 247 343 254 206 146 312 140 342 209 353 184 154 240 170 254 307 140 344 321 274 146 302 158 173 357 304 358 173 170 140 269 266 337 286 207 318 264 132 179 290 270 211 179 110 317 139 308 214 324 291 179 132 302 168 269 255 282 325 345 198 245 294 148 338 351 198 319 285 327 360 115 230 313 314 295 135 220 298 281 294 143 307 251 175 140 296 143 195 192 118 265 286 339 265 335 234 361 271 131 192 144 178 244 253 338 236 350 269 365 235 260 284 271 299 184 326 196 205 334 311 158 331 241 260 137 245 309 241 174 290 227 235 216 340 162 242 248 110 136 142 135 246 325 263 309 258 314 273 321 150 125 197 293 348 163 341 233 287 154 255 133 291 242 232 126 370 169 162 224 135 252 189 148 259 280 299 208 195 147 247 210 250 330 333 349 112 130 135 254 280 133 346 248 137 360 281 344 314 125 202 111 262 351 323 344 152 208 227 129 155 113 358 180 342 329 212 356 129 154 145 190 120 190 144 285 369 359 242 230 322 163 346 125 126 370 358 242 189 175 252 369 274 126 192 342 242 156 191 365 184 217 257 250 296 187 140 170 121 141 114 286 140 145 137 173 304 224 224 339 236 215 112 341 299 213 255 290 269 117 186 230 364

 360 4 2 9 
 164 351 200 285 305 126 111 298 125 275 221 254 230 268 154 130 206 302 358 349 305 292 286 158 289 203 363 202 200 195 323 272 124 215 194 275 171 354 212 280 357 221 196 255 351 183 271 259 257 280 334 234 312 168 177 364 217 157 168 292 215 269 275 189 178 245 198 200 206 110 244 243 309 136 238 210 148 165 366 364 126 272 171 312 214 245 312 166 316 171 247 304 127 189 256 225 173 273 286 352 131 213 349 190 289 177 310 283 220 343 299 302 254 296 343 367 261 204 230 273 309 149 267 332 244 170 221 245 215 217 201 244 132 347 357 139 292 259 215 123 326 141 351 228 273 199 174 258 146 283 124 155 232 164 285 191 156 248 257 291 130 164 335 246 313 188 212 291 200 322 237 258 261 348 326 195 222 279 318 251 145 326 255 363 214 283 199 342 290 158 261 189 143 338 258 356 314 223 183 127 155 327 121 154 164 146 306 201 231 310 161 308 309 233 214 184 122 192 360 181 354 217 122 202 199 178 256 261 358 288 299 303 299 351 214 299 235 343 130 257 200 321 156 370 250 367 324 273 232 264 179 245 116 322 151 259 123 332 363 274 206 368 320 143 347 111 178 119 331 308 201 179 142 131 364 239 281 125 236 254 271 347 215 152 304 287 322 323 265 140 285 329 227 199 360 145 183 251 134 206 249 203 185 224 194 310 307 339 135 291 191 221 230 143 199 138 306 290 225 137 284 269 211 317 301 191 239 208 308 221 211 323 226 175 116 143 111 174 342 289 128 164 304 162 360 209 229 160 189 305 251 268 127 221 314 253 252 193 369 294

 360 4 2 10 
 321 187 353 357 324 192 242 296 269 194 287 355 230 168 213 367 249 291 358 178 363 268 215 298 121 160 319 367 198 301 254 260 202 166 180 320 116 277 281 133 281 227 183 259 355 143 331 144 151 275 196 370 113 199 285 115 334 247 316 110 368 359 221 290 311 315 361 292 162 301 255 211 288 124 169 320 357 272 238 147 297 212 122 110 230 289 196 305 286 312 356 337 243 223 238 319 252 151 315 128 181 306 228 224 119 281 346 245 244 151 172 284 134 151 210 317 261 339 316 287 164 272 327 319 123 184 150 230 243 279 252 130 189 298 259 311 292 308 369 313 134 125 245 243 273 278 232 326 192 182 300 111 157 212 198 228 155 211 245 322 126 351 172 228 167 365 213 219 143 358 138 167 299 334 118 297 308 165 182 258 356 133 317 340 167 239 179 197 261 115 311 295 239 327 323 308 251 151 209 190 168 230 176 330 311 238 367 235 186 135 155 309 336 212 343 179 241 193 155 241 163 171 293 147 164 307 125 117 137 285 291 335 344 215 159 145 325 140 166 123 117 326 347 274 181 233 347 294 285 201 165 307 306 327 274 321 360 270 265 164 368 171 117 309 360 245 268 213 271 302 296 257 195 297 251 216 258 210 197 227 322 123 129 112 270 355 289 136 151 192 226 156 358 196 313 208 339 134 121 216 305 263 229 284 227 323 241 127 240 142 210 226 116 245 119 346 361 223 337 229 233 358 351 161 126 303 338 287 210 357 339 218 215 162 284 293 165 126 249 264 330 205 317 315 241 188 286 280 278 266 228 284 311 357 209 223 370 284 333 199

 360 4 3 1 
 219 218 222 216 218 222 220 220 223 218 220 225 219 227 228 220 226 222 220 217 215 230 219 222 220 217 223 223 220 221 218 221 218 225 224 221 215 219 212 217 214 228 219 228 220 224 212 221 221 227 219 224 214 225 223 225 224 222 225 227 216 213 234 221 217 224 219 211 216 212 225 226 221 219 221 221 216 227 220 212 219 221 223 217 219 212 214 218 212 218 219 233 222 216 224 216 215 218 219 231 234 221 217 222 214 214 215 218 220 215 213 219 219 221 215 225 216 228 217 215 214 216 216 217 218 219 223 227 217 214 224 219 212 216 219 215 216 224 217 212 212 222 222 219 224 218 220 220 214 221 218 223 219 223 223 220 227 217 215 221 222 221 226 216 219 213 225 218 219 221 226 220 227 221 214 217 225 215 218 220 219 222 218 222 211 223 213 220 227 218 210 225 217 224 213 222 218 223 226 224 226 219 214 217 218 219 219 223 219 224 212 230 214 224 224 225 222 215 216 216 222 216 219 224 223 230 216 224 224 215 213 236 209 217 232 230 216 224 227 222 218 220 223 216 225 227 217 225 227 221 225 218 216 223 223 223 224 216 219 212 212 228 220 222 216 219 222 214 219 220 229 219 219 224 226 219 218 223 222 224 226 221 214 223 233 222 228 224 207 212 217 216 227 215 212 219 223 223 224 219 225 223 224 221 221 218 221 225 215 234 212 226 214 218 222 220 214 221 215 224 219 216 224 217 221 213 217 217 218 226 212 235 223 223 210 215 217 219 222 222 214 217 219 229 219 216 220 224 221 224 227 215 218 226 218 232 225 214 225 222

 360 4 3 2 
 220 219 218 219 218 222 211 227 214 227 214 216 220 226 222 213 218 214 224 220 211 221 216 233 220 214 217 215 227 227 220 220 221 222 222 222 224 221 214 226 211 225 217 218 226 217 212 211 228 223 219 217 218 223 223 221 223 212 217 216 220 218 218 220 220 221 220 218 221 212 217 225 225 214 219 220 218 222 218 214 223 220 212 226 223 221 215 217 220 216 222 223 220 218 225 216 216 221 228 228 215 222 219 225 216 221 218 228 213 216 223 214 225 219 222 222 222 216 219 224 224 225 232 218 221 222 226 233 218 222 211 220 219 228 220 228 215 220 216 220 219 221 225 232 223 216 222 216 222 223 221 217 217 222 220 222 228 220 223 217 220 221 223 221 224 218 215 224 223 219 216 220 220 218 224 228 227 222 223 217 217 227 214 215 227 225 228 223 214 222 215 213 227 216 227 224 221 218 222 219 219 221 225 220 213 220 223 221 216 214 221 231 220 215 210 216 223 215 230 220 219 218 222 223 223 215 218 222 221 228 216 223 228 218 220 228 217 224 216 222 220 220 223 217 216 221 212 219 219 213 229 204 222 221 230 214 223 222 218 220 215 223 212 212 222 228 223 222 225 216 216 226 221 222 224 218 226 216 217 219 211 216 225 213 219 221 224 217 225 218 217 220 225 225 221 215 222 215 223 228 219 212 217 215 224 226 216 228 219 229 225 223 220 217 215 224 220 224 226 227 218 223 224 221 211 222 220 220 226 220 221 223 221 216 209 216 224 224 217 215 218 218 222 218 218 217 220 226 222 212 230 219 222 224 214 228 219 220 226 212

 360 4 3 3 
 222 212 225 216 220 226 209 224 222 214 226 213 219 220 221 215 228 214 213 217 213 223 219 222 215 216 216 214 218 218 222 215 219 223 223 220 216 217 226 218 212 216 221 221 219 223 220 216 219 211 218 219 223 226 216 215 222 225 218 218 214 221 221 217 220 218 220 224 213 219 224 222 222 220 222 221 221 213 221 224 227 212 223 222 220 223 222 226 224 217 223 223 223 217 214 222 223 218 224 225 220 223 215 220 215 225 220 219 226 219 223 218 224 214 216 216 223 210 225 215 224 220 222 220 219 220 216 215 217 218 226 216 216 221 220 221 220 224 226 222 213 216 230 216 226 215 223 212 205 207 222 215 216 222 222 211 216 219 219 219 215 218 218 220 220 228 229 220 223 208 219 216 222 217 234 217 215 222 215 213 224 217 220 219 215 216 221 222 225 220 223 220 225 216 221 210 211 227 225 215 215 223 219 222 221 220 219 223 215 226 222 227 220 218 222 224 219 219 224 219 218 219 221 217 226 225 218 217 211 227 221 219 218 223 217 229 226 223 222 223 215 216 219 209 219 218 227 222 223 218 219 218 213 213 218 229 223 212 219 222 227 222 228 220 221 226 220 216 226 224 237 224 212 226 225 221 227 208 211 214 221 226 221 207 217 224 222 226 223 227 214 219 216 215 223 220 217 227 222 219 220 221 219 217 228 225 221 222 222 219 217 219 227 214 218 225 218 218 229 230 223 226 220 222 220 221 214 211 214 225 210 223 222 224 225 221 216 218 228 220 223 220 226 226 217 220 226 226 221 210 215 217 217 220 218 222 225 215 218 215

 360 4 3 4 
 221 217 217 218 223 221 220 221 221 228 221 226 219 218 214 228 223 219 212 223 221 225 216 225 221 222 215 219 220 218 215 224 214 215 219 219 221 218 231 222 216 219 217 210 225 219 219 215 220 217 221 219 215 212 225 225 222 223 219 218 216 218 218 216 221 218 221 225 217 217 215 223 215 224 220 215 222 216 222 215 219 207 217 210 216 222 226 216 221 225 222 216 218 218 223 216 223 223 217 219 225 215 210 223 219 224 220 223 218 212 221 225 221 208 215 216 220 227 217 219 219 222 226 220 215 215 225 222 226 226 215 218 219 222 219 224 220 225 218 216 224 225 220 224 219 220 216 223 230 226 211 224 218 224 226 217 222 212 221 216 222 211 214 223 216 215 226 223 222 211 215 223 221 220 222 222 218 221 224 216 223 219 231 228 210 227 215 216 219 217 230 216 218 229 222 220 220 230 223 220 216 213 214 225 214 221 220 222 227 220 221 217 220 223 222 215 226 218 222 231 220 226 220 227 225 215 218 227 214 219 210 222 215 222 220 218 211 215 216 219 215 214 214 214 218 223 220 225 220 217 213 221 217 217 224 214 220 234 220 222 218 219 213 221 223 218 215 223 225 224 220 221 223 220 221 227 219 219 222 227 225 224 215 222 216 217 216 228 217 220 226 215 222 223 218 216 214 217 219 227 227 218 221 230 218 217 216 217 218 219 220 232 213 224 228 209 221 217 221 223 218 228 234 212 221 214 227 223 220 223 231 218 220 218 221 218 229 222 228 217 211 215 221 221 216 214 225 220 227 220 229 215 219 221 216 220 212 219 226 220

 360 4 3 5 
 221 223 223 218 218 217 223 226 221 217 224 227 223 213 222 216 216 229 228 223 212 229 229 225 215 209 225 218 223 218 216 221 222 212 217 219 214 223 218 216 218 224 221 217 228 216 223 225 214 216 215 227 217 217 217 217 228 219 215 212 226 223 218 213 220 213 226 213 222 228 216 225 220 220 225 213 210 222 219 219 221 221 221 224 220 221 216 218 214 220 225 214 220 219 223 231 219 223 220 221 216 224 218 217 219 226 221 229 218 225 222 219 218 212 214 220 222 219 222 218 219 218 216 220 217 226 218 219 224 222 221 220 219 213 220 224 217 218 224 222 223 221 226 225 221 214 224 222 218 220 218 221 226 216 230 226 224 217 223 206 225 216 219 222 218 220 217 218 222 217 216 220 218 228 222 222 215 218 224 213 226 223 224 216 218 217 225 220 211 214 223 220 217 206 218 227 219 215 219 216 219 217 215 208 220 226 221 221 218 222 214 206 214 219 213 222 221 218 212 220 211 215 218 219 212 222 222 220 219 226 215 217 223 218 214 217 217 221 222 211 213 218 228 230 225 217 219 226 211 222 228 220 216 219 225 221 223 214 226 212 222 222 218 228 220 224 222 229 223 217 221 219 226 228 221 225 221 218 225 224 219 218 220 224 223 217 219 229 213 216 222 213 218 222 223 215 218 219 216 226 216 221 223 213 228 221 217 215 220 215 214 216 222 214 216 218 221 219 220 227 216 222 211 226 228 224 220 223 217 217 218 217 221 218 226 233 228 218 224 219 229 216 219 226 222 219 218 227 221 218 222 218 225 218 217 225 231 217 223 227

 360 4 3 6 
 217 224 220 214 218 231 219 226 212 214 218 219 231 219 223 217 214 224 215 217 214 224 222 218 218 212 214 224 226 222 220 211 214 222 213 221 211 217 211 213 225 222 217 219 225 215 222 218 223 207 217 216 218 227 218 223 217 220 222 229 226 217 213 219 214 210 220 214 236 217 222 218 221 223 217 227 223 220 222 221 218 218 217 223 228 223 215 213 218 228 216 219 222 227 220 219 213 216 217 220 211 221 217 216 218 218 215 224 218 224 225 217 222 219 219 225 215 222 214 216 227 217 225 222 219 224 226 216 227 214 219 215 224 224 220 225 216 224 224 222 223 221 218 217 214 227 219 224 212 220 221 215 217 214 223 223 224 234 221 227 222 221 219 224 220 231 214 223 219 227 223 227 226 219 218 222 228 214 222 224 220 213 219 228 226 216 223 224 219 218 222 212 227 218 219 222 214 222 221 225 226 217 220 228 224 226 215 219 212 214 221 215 224 221 207 215 215 222 224 210 208 214 211 225 225 222 219 218 226 232 233 221 221 217 218 211 225 218 217 221 213 215 213 224 220 224 209 221 224 222 223 215 221 222 217 220 219 223 220 218 223 217 213 216 216 220 216 214 224 221 215 216 219 219 216 214 222 216 227 218 221 218 213 219 220 220 220 220 213 227 224 219 220 221 222 207 221 217 218 225 225 222 232 224 227 218 218 222 219 223 212 224 219 221 221 217 215 214 219 219 212 216 215 229 218 228 222 224 227 213 219 218 214 212 218 218 219 219 213 218 213 228 219 215 216 225 226 223 215 222 219 221 216 213 221 216 228 211 233 222

 360 4 3 7 
 220 211 221 218 225 220 211 216 215 224 221 221 221 228 219 223 224 219 214 226 227 211 225 220 219 225 227 219 225 219 213 220 212 210 219 227 220 216 237 224 213 222 215 217 216 229 222 216 231 216 217 218 214 230 215 222 215 226 207 222 218 214 222 222 214 222 224 224 208 230 217 218 221 219 221 221 219 218 208 214 220 223 210 216 211 218 219 218 220 226 216 224 223 213 218 227 207 217 222 227 213 216 217 218 222 229 223 227 220 218 218 230 212 223 207 212 221 214 227 214 214 215 230 218 220 214 214 217 228 218 212 215 221 212 210 219 223 222 212 225 220 219 218 219 224 212 218 226 231 216 222 225 220 215 221 214 226 224 217 217 222 224 222 218 215 222 219 219 216 228 217 217 222 214 217 209 215 221 222 220 214 223 219 213 213 227 224 228 219 220 225 219 224 223 224 218 217 223 219 225 222 218 221 217 224 216 227 224 221 218 216 216 219 215 218 220 221 217 216 215 214 219 219 219 218 222 210 222 214 217 225 230 223 220 229 213 211 226 231 224 221 221 218 229 208 209 218 219 221 215 226 224 223 222 219 212 219 215 219 218 228 212 223 222 223 221 218 218 217 215 221 224 219 216 216 228 224 222 223 216 221 220 216 224 224 215 211 222 226 218 212 217 223 217 220 220 221 228 212 214 217 224 218 218 214 221 218 220 228 213 218 215 219 220 219 215 214 220 220 213 219 217 220 233 223 216 211 216 220 216 220 225 215 214 222 218 224 220 232 215 216 222 221 217 215 221 226 232 220 223 216 220 218 223 216 214 222 222 224 223

 360 4 3 8 
 220 222 219 215 220 224 219 217 217 218 228 218 224 218 222 233 215 216 211 217 205 217 220 220 225 213 208 219 225 225 225 221 217 223 226 217 221 221 227 221 222 219 228 214 215 222 216 223 222 228 221 219 221 225 216 223 216 216 225 212 228 213 213 216 224 223 219 218 214 221 218 221 218 221 219 218 218 222 225 228 213 225 229 221 223 220 221 216 224 211 217 222 213 217 220 220 220 215 218 223 214 217 218 227 221 220 221 219 219 221 212 217 217 218 221 214 217 225 218 219 218 225 223 220 223 212 225 223 217 224 220 217 219 224 218 224 218 225 224 218 222 219 224 218 222 216 218 226 218 220 208 220 218 232 231 221 223 216 216 221 216 227 214 228 223 218 220 219 219 215 230 225 214 218 230 224 217 223 221 217 211 218 221 229 220 213 227 225 220 217 223 216 213 234 214 219 228 220 223 225 231 221 217 218 216 231 211 215 223 225 221 220 222 221 216 226 220 214 227 223 227 221 219 217 223 223 222 223 215 218 220 219 216 219 223 221 224 216 218 225 229 211 217 224 224 218 212 220 224 220 224 214 215 220 216 208 221 224 216 219 223 228 221 223 213 215 214 210 219 217 224 220 220 228 229 219 225 222 216 226 218 215 216 225 222 218 220 213 215 213 214 218 219 218 221 213 223 213 212 222 211 220 220 211 217 214 218 220 228 223 221 225 224 218 216 219 225 218 218 221 217 225 214 221 220 216 215 230 222 215 226 233 227 220 210 230 215 216 222 226 225 217 227 211 222 219 219 216 222 219 208 219 216 217 231 223 219 224 220 224

 360 4 3 9 
 210 226 221 228 217 223 224 214 216 225 227 223 223 219 219 222 226 218 225 212 223 219 215 220 227 223 223 218 216 214 219 219 215 224 222 222 213 224 210 227 227 217 225 217 227 215 214 223 217 222 220 220 221 223 223 210 223 217 224 209 227 217 212 219 216 217 213 221 222 221 218 226 224 224 222 211 227 224 215 217 218 223 218 228 222 223 218 219 220 226 228 213 212 220 218 217 223 218 221 223 219 221 224 231 217 224 227 221 219 227 219 219 217 224 217 213 217 224 220 220 215 218 214 224 220 219 225 216 220 234 218 225 217 220 217 224 213 215 217 220 218 216 214 213 219 224 225 224 223 222 222 226 215 229 225 224 228 218 215 221 216 223 223 219 217 218 217 217 220 231 221 214 217 225 221 218 220 227 229 212 220 212 223 217 219 213 213 221 224 225 225 212 224 217 219 210 223 219 225 222 222 217 217 217 221 215 216 221 225 222 214 221 230 221 216 222 227 224 216 224 218 227 219 220 223 218 223 221 224 224 215 216 218 230 213 221 217 221 224 223 233 220 222 226 222 220 218 216 217 223 215 216 220 219 223 215 226 213 223 211 219 220 227 215 223 219 229 230 223 228 217 213 218 217 221 222 222 224 221 228 217 213 216 223 218 225 223 218 217 214 224 225 206 221 221 214 223 221 227 220 220 215 216 222 218 224 214 222 224 215 219 220 214 215 224 221 221 216 212 224 219 218 220 213 218 215 223 220 222 227 216 219 223 213 216 217 226 228 221 219 213 226 220 220 225 224 216 219 227 225 222 209 215 222 218 213 209 222 218 213

 360 4 3 10 
 229 223 217 215 219 217 215 218 212 220 213 221 226 217 221 219 210 222 220 215 221 218 219 215 217 218 226 222 217 212 224 211 224 214 221 207 224 226 211 216 224 221 223 220 216 219 217 227 225 210 214 218 222 224 227 215 217 215 221 229 218 218 224 223 223 212 216 215 208 228 220 217 216 227 215 229 220 222 223 224 218 214 228 219 219 218 212 213 228 220 223 221 217 215 231 219 230 216 224 219 216 221 226 218 217 219 223 230 221 224 239 219 220 223 219 229 225 215 216 218 221 217 228 217 224 219 222 215 215 217 227 223 216 221 215 221 234 219 214 224 218 217 218 215 217 214 220 223 214 231 226 216 215 227 210 215 218 215 219 222 221 222 218 222 227 219 222 225 215 215 221 225 222 216 216 234 222 223 218 215 225 227 215 222 219 223 222 217 213 223 222 212 217 229 212 220 227 210 209 211 234 222 218 222 224 224 227 227 225 220 221 223 231 212 224 224 215 217 230 216 225 219 219 221 223 228 215 219 216 213 224 230 208 218 215 222 219 220 217 218 224 218 229 216 218 214 231 216 214 220 224 222 219 216 222 223 218 215 222 218 221 223 221 222 222 218 224 220 231 215 232 224 211 216 216 218 227 218 217 222 218 223 227 218 225 228 220 220 226 218 218 222 217 215 213 227 224 225 223 224 225 221 216 220 222 224 220 215 210 221 223 222 220 231 215 210 222 217 220 224 223 218 209 216 219 213 219 216 225 220 219 222 222 217 218 219 228 223 218 221 227 217 215 221 223 217 226 216 227 226 224 216 217 210 223 219 214 231 221 215

 360 4 4 1 
 337 318 327 332 325 331 313 326 327 340 323 318 329 330 324 313 339 313 318 325 329 327 338 346 321 328 307 320 336 317 340 332 322 330 333 315 318 341 339 326 342 337 337 319 346 328 346 350 314 317 321 306 318 323 340 344 323 332 332 333 336 347 340 361 341 324 326 331 327 329 337 311 329 335 343 311 326 333 333 334 335 315 349 316 338 346 327 323 324 329 317 328 325 314 327 326 350 332 327 335 328 339 326 329 319 323 344 338 321 334 325 336 328 328 333 323 337 339 318 323 344 321 336 307 335 296 321 337 331 347 333 331 320 346 338 321 351 317 332 330 295 341 329 335 325 328 330 335 305 314 333 315 362 323 338 327 334 333 319 343 331 338 328 324 330 338 325 336 349 315 331 341 343 321 330 345 319 331 300 336 335 346 328 324 330 343 339 313 322 328 327 322 313 318 316 334 316 327 331 326 338 352 341 336 324 324 327 341 331 332 335 340 331 323 322 318 320 322 319 326 322 318 315 338 337 336 324 334 340 347 335 346 339 332 322 320 298 344 342 333 318 348 342 336 324 328 321 331 341 335 328 330 332 333 321 316 314 340 332 344 325 302 346 340 331 342 329 319 346 327 322 300 342 332 343 340 320 320 340 333 332 341 339 334 323 336 333 329 308 325 356 327 331 332 334 346 327 314 317 333 329 323 311 317 324 327 318 333 318 327 323 323 340 343 314 308 324 331 336 339 335 321 335 328 338 337 332 324 330 335 336 318 337 341 334 323 322 339 333 326 330 329 324 331 332 290 334 338 321 339 342 337 349 328 324 341 326 329 340 318

 360 4 4 2 
 324 328 332 312 332 335 331 289 314 328 331 335 322 345 320 332 333 350 334 329 336 346 339 321 330 330 342 343 328 333 354 316 320 324 331 340 320 325 341 329 328 307 323 321 339 323 332 337 328 316 320 343 325 333 317 337 329 317 351 338 339 355 338 324 325 347 324 322 329 338 342 327 324 307 334 336 323 333 324 330 329 336 337 322 358 339 311 322 321 316 335 340 330 340 329 330 333 347 324 315 321 344 330 324 320 322 322 336 304 309 319 322 345 319 329 337 353 329 335 324 333 333 315 330 330 331 317 338 328 325 317 331 346 335 343 324 325 338 331 328 320 333 348 334 334 312 337 328 328 324 334 327 315 323 323 331 335 320 331 338 340 337 322 340 325 314 308 328 331 331 339 339 319 317 344 333 341 330 347 329 331 316 319 340 331 347 334 319 338 332 339 335 331 328 327 342 322 331 330 346 326 336 327 320 333 326 341 348 333 309 310 326 308 339 335 312 316 329 328 319 331 332 350 322 326 319 326 315 322 309 318 324 333 346 336 336 327 342 334 339 317 349 313 332 321 327 321 342 330 336 334 345 339 325 318 330 332 306 331 332 315 326 325 343 340 327 339 341 319 332 335 326 321 331 328 339 349 308 331 327 306 336 331 324 322 329 329 317 343 333 351 343 310 327 314 332 321 321 331 322 324 337 343 320 341 337 346 331 336 338 344 334 318 352 347 335 341 334 325 343 317 333 337 331 336 338 321 348 321 340 322 335 323 334 314 325 333 307 322 340 337 329 327 316 323 349 319 325 342 320 325 337 334 313 321 333 332 353 325 319

 360 4 4 3 
 339 319 318 325 368 325 320 330 358 329 336 334 316 319 315 335 339 320 340 319 341 321 313 322 333 320 334 336 312 347 338 335 343 333 331 346 333 326 353 319 317 336 318 327 313 332 320 326 331 329 327 315 329 351 323 341 328 352 329 330 327 332 319 328 337 330 338 327 324 337 355 333 336 336 342 340 320 334 327 327 307 343 317 325 322 336 336 334 330 333 337 327 341 347 324 327 340 325 336 319 319 342 327 316 324 320 322 332 327 333 335 334 320 341 330 311 334 333 331 331 326 334 343 364 319 343 338 320 346 328 330 347 335 332 343 336 325 321 321 331 364 332 337 318 327 322 349 332 326 327 341 339 330 331 322 327 327 311 335 317 352 325 347 332 328 326 327 343 333 323 323 329 326 319 321 339 334 314 324 330 320 320 342 335 332 358 332 325 326 340 319 340 322 341 341 322 332 323 323 332 320 315 332 310 340 335 333 327 338 322 336 321 332 325 323 326 343 343 341 341 316 334 348 330 330 335 340 325 346 330 327 337 338 337 348 337 330 334 338 344 323 345 309 331 325 321 326 327 334 337 320 330 336 330 329 331 350 328 352 330 329 333 327 329 339 322 326 339 329 317 325 326 333 329 315 333 346 329 333 335 302 340 338 332 337 349 331 345 324 337 331 336 309 325 328 332 337 331 323 336 345 334 320 329 328 340 333 325 324 327 311 320 334 327 330 326 340 330 328 331 328 324 309 351 315 319 335 346 328 318 332 339 326 343 337 331 319 340 319 312 330 341 310 339 318 333 346 316 320 312 337 318 334 337 315 325 324 319 347 345

 360 4 4 4 
 313 336 339 325 349 342 340 333 339 330 314 325 360 323 333 333 314 336 328 322 316 328 342 316 335 341 334 326 307 342 330 327 327 330 342 334 336 320 321 320 338 321 330 331 336 338 323 333 321 331 310 347 315 339 338 327 320 324 326 320 344 325 340 332 344 335 347 313 324 318 334 333 334 324 325 326 309 338 338 332 326 331 329 319 335 325 347 345 320 343 320 329 332 316 339 334 333 317 314 352 332 327 339 326 339 330 332 329 341 324 338 329 312 328 326 329 322 330 329 341 340 331 326 329 328 358 313 353 331 321 332 311 337 342 337 331 339 335 326 325 325 324 338 327 331 334 315 318 321 331 317 342 339 332 329 338 327 339 324 318 310 322 334 323 333 342 332 334 319 333 330 355 310 341 328 307 317 338 334 324 330 340 335 331 335 323 341 337 329 326 332 342 337 339 323 339 318 331 324 328 360 329 323 340 352 339 323 326 343 344 321 343 335 340 327 322 332 328 356 326 328 325 327 320 327 326 316 335 355 338 333 316 336 350 303 342 343 341 327 307 330 347 331 342 337 327 312 329 325 345 353 344 336 340 341 316 343 327 332 328 327 346 333 335 343 321 345 337 321 344 332 321 332 347 336 323 326 328 332 325 316 335 329 340 327 342 332 321 340 333 334 314 342 332 335 322 325 315 325 335 333 331 350 325 325 322 327 347 323 324 327 335 315 325 328 303 335 341 336 317 338 334 343 328 320 351 332 331 335 317 329 328 336 332 312 330 321 314 327 358 330 309 345 328 342 332 326 331 330 319 333 330 326 330 326 335 323 333 327 362

 360 4 4 5 
 351 364 335 337 340 317 314 339 327 330 327 323 339 325 325 335 325 332 336 356 326 320 302 321 317 338 337 333 322 310 343 330 331 335 328 324 331 332 320 327 320 336 321 325 339 328 314 342 330 337 318 331 342 330 331 345 332 336 319 320 325 325 351 315 338 327 330 338 328 319 338 321 323 333 323 318 324 334 325 332 317 320 350 353 328 324 342 336 323 339 314 341 316 317 336 325 341 312 348 329 332 328 342 336 343 320 337 316 337 343 345 334 320 331 332 334 324 319 312 322 329 331 331 326 334 336 317 335 329 333 321 347 350 337 330 335 325 327 325 319 351 336 333 333 317 339 331 326 344 343 326 326 323 348 329 335 325 336 333 338 320 340 333 343 322 307 349 316 341 321 353 324 332 332 327 327 334 330 333 344 324 321 340 327 335 330 346 328 322 340 337 335 329 353 321 322 320 319 321 323 334 325 349 344 319 336 322 326 328 316 330 332 307 333 340 322 335 325 330 315 340 314 328 339 331 351 336 322 343 349 327 343 325 325 332 338 330 316 325 336 337 334 314 325 333 338 336 328 323 329 324 334 327 317 331 322 334 313 320 343 334 320 332 316 311 331 339 324 313 328 326 330 338 331 321 324 328 322 334 324 337 323 331 337 348 332 324 344 343 345 335 332 337 338 327 343 347 344 328 325 330 334 336 336 327 321 333 323 329 312 318 329 331 328 347 334 321 350 325 342 322 315 319 347 326 339 346 327 322 327 340 330 344 309 340 334 333 350 324 321 329 312 337 327 316 311 332 317 313 334 319 314 341 341 320 326 329 321 332 327

 360 4 4 6 
 345 313 341 333 320 336 348 319 320 329 360 352 326 323 347 348 337 331 322 309 333 326 326 333 343 319 316 317 346 326 320 339 330 323 323 336 341 329 324 335 338 326 321 313 351 348 327 344 326 319 337 342 340 336 338 323 320 314 347 341 336 329 336 323 321 314 325 332 334 354 326 320 324 326 310 316 326 331 312 335 319 319 323 345 336 337 328 327 344 320 321 319 321 344 343 351 341 327 324 322 319 317 326 323 309 327 334 337 335 329 329 311 340 326 320 321 324 298 329 328 335 337 339 322 358 326 303 342 336 341 330 331 316 327 335 312 316 330 324 323 324 332 335 322 337 339 333 346 331 343 321 332 322 325 326 353 336 312 330 322 345 336 348 324 316 333 349 335 322 324 317 328 324 346 332 326 329 318 351 328 334 339 315 327 350 305 329 320 343 321 343 332 323 329 346 320 321 329 336 344 330 344 345 331 343 333 339 317 315 334 339 349 332 324 337 336 318 346 342 330 320 319 326 319 325 329 335 326 322 316 311 339 315 340 329 334 323 334 317 323 324 357 310 323 333 354 333 321 289 322 320 349 337 308 328 322 326 334 319 329 320 332 326 313 307 327 328 342 329 352 325 345 330 333 337 316 342 333 342 327 321 329 316 329 314 340 340 328 324 344 325 319 308 318 337 324 329 345 326 334 313 337 322 343 334 324 338 333 314 329 303 330 330 334 310 318 332 332 318 333 313 310 335 331 318 326 312 345 333 340 311 344 329 325 331 322 339 352 327 330 332 336 322 349 338 322 330 344 316 326 314 340 333 335 330 327 330 311 337 337

 360 4 4 7
[truncated: 934,796 more chars]
